# Supplementary material for: In-silico prediction and deep-DNA sequencing validation indicate phase variation in 115 Neisseria meningitidis genes
Source: BMC Genomics. 2016 Oct 28;17:843. doi: 10.1186/s12864-016-3185-1 (PMC5084427; doi:10.1186/s12864-016-3185-1)
Supplement: Additional file 1: — Number of SSRs identified in the 20 Neisseria meningitidis genomes collection. (XLSX 37 kb) [file 12864_2016_3185_MOESM1_ESM.xlsx]

## Sheet: Sheet1
	53442	961-5945	α14	CU385	ES14902	FAM18	G2136	M01-240013	H44/76	M01-240149	M01-240355	M04-240196	M0579	M13399	M6190	MC58	N1568	NZ-05/33	OX99-30304	Z2491
1nt	3830	4050	3800	4082	3965	3972	3924	4172	4092	4034	4109	4071	4098	4132	4021	4134	3907	4119	3890	3937
2nt	34	36	31	31	37	34	36	34	30	31	29	33	31	32	35	30	33	29	32	25
3nt	74	88	80	81	73	78	77	86	84	74	79	85	70	85	77	86	75	74	78	77
4nt	38	43	44	40	39	39	41	46	38	38	41	45	35	40	38	39	40	38	32	40
5nt	9	5	6	7	6	7	6	7	7	9	7	6	11	9	6	7	5	8	8	7
6nt	52	54	52	57	57	55	52	61	57	48	59	55	53	63	54	54	58	52	46	50
7nt	4	2	9	5	3	4	3	5	5	4	2	5	4	3	2	6	6	3	5	4
8nt	0	1	0	1	1	0	2	0	2	1	1	0	2	1	2	3	0	1	1	0
9nt	11	8	9	9	8	9	11	7	11	6	6	8	5	7	8	8	5	6	7	11
10nt	1	0	2	1	1	0	0	1	1	0	1	1	0	1	0	1	2	0	0	2
TOT	4053	4287	4033	4314	4190	4198	4152	4419	4327	4245	4334	4309	4309	4373	4243	4368	4131	4330	4099	4153
Number of SSRs identified in the 20 Neisseria meningitidis genomes collection.
Number of SSRs identified for each repeat class, as defined by the length of the repeated unit motif (from 1 to 10 nucleotides: 1nt-10nt). TOT: total number of SSRs identified in each genome.
