# Supplementary material for: In-silico prediction and deep-DNA sequencing validation indicate phase variation in 115 Neisseria meningitidis genes
Source: BMC Genomics. 2016 Oct 28;17:843. doi: 10.1186/s12864-016-3185-1 (PMC5084427; doi:10.1186/s12864-016-3185-1)
Supplement: Additional file 3: — List of putative VNSSRs identified in the 20 Neisseria meningitidis genomes collection. (XLSX 48 kb) [file 12864_2016_3185_MOESM3_ESM.xlsx]

## Sheet: Sheet1
Candidacya	Gene ID	SSR unit motif 5'-3'	genomes having the SSR	min-max n. repetitions	n. alleles	Nei's diversity index	Sequence contextb	distance from ORF	predicted SSR variation effectc	previously descriedd	SSR evolutione	Present inside/ouside Neisseria genusd	SSR variability confirmed by NGS datad	Reference gene	Annotated function	TIGR main role
S	1	GCCAAAGCT	20	3-11	7	0.83	IN	91	INDEL	N	I	Y/N	ND	NMB_0281	surA/PPIASE domain protein	Unknown function
S	5	G	20	9-17	7	0.78	IN	735	F	Y	C	Y/N	Y	NMB_0218	pilin glycosyltransferase	Cell envelope
S	7	G	20	7-11	5	0.66	IN	420	SW	Y	I	Y/N	Y	NMB_0415	conserved hypothetical protein, authentic frameshift	Cell envelope
S	24	G	20	6-9	4	0.66	OUT	-11	SW	N	I	Y/N	Y	NMB_0757	SAICAR synthetase	Purines, pyrimidines, nucleosides, nucleotides
S	35	T	20	6-9	3	0.54	OUT	-165	SW	N	D	Y/N	Y	NMB_1209	hypothetical protein	Hypothetical proteins
S	36	G	20	8-12	5	0.7	IN	305	F	Y	C	Y/N	Y	NMB_1255	glycosyl transferase, degenerate	Cell envelope
S	47	T	20	6-8	3	0.61	OUT	-18	SW	N	C	Y/N	Y	NMB_1719	efflux pump component MtrF	Transport and binding proteins
S	50	T	20	6-9	3	0.62	OUT	-40	SW	N	C	Y/Y	Y	NMB_1861	acetyl-CoA carboxylase, biotin carboxylase	Fatty acid and phospholipid metabolism
S	60	C	20	6-11	6	0.72	OUT	-111	P	N	I	Y/N	Y	NMB_2036	tRNA pseudouridine synthase A	Protein synthesis
S	62	CTG	20	4-6	3	0.27	IN	460	INDEL	N	I	Y/N	Y	NMB_1818	polysaccharide biosynthesis family protein	Cell envelope
S	65	AAGC	20	8-40	15	0.91	IN	11	SW	Y	I	Y/N	Y	NMB_0312	virulence-associated protein VapA, authentic frameshift	Transport and binding proteins
S	68	CAGC	20	3-34	12	0.9	IN	411	SW	Y	C	Y/N	Y	NMB_1375	putative modification methylase, authentic frameshift	Hypothetical proteins
S	71	A	20	6-8	3	0.34	IN	367	SW	N	C	Y/N	Y	NMB_1485	TerC family/CBS domain associated membrane proteinn	Unknown function
S	76	CCCAA	19	7-31	13	0.91	IN	5	SW	Y	I	Y/N	ND	NMB_1261	type III restriction-modification system EcoPI enzyme	DNA metabolism
S	84	A	19	6-8	3	0.48	OUT	-75	P	N	C	Y/N	N	NMB_0740	DNA repair protein RecN	DNA metabolism
S	93	G	19	8-12	4	0.6	IN	1155	F	Y	I	Y/N	Y	NMB_1668	TonB-dependent hemoglobin receptor	Transport and binding proteins
S	95	G	19	7-15	8	0.81	IN	176	F	Y	I	Y/N	Y	NMB_1836	acetyltransferase PglI	Cell envelope
S	96	C	19	6-11	6	0.57	IN	2690	PS	N	ND	N/N	Y	NMB_1998	IgA-specific serine endopeptidase homolog	Unknown function
S	103	A	19	6-9	3	0.53	OUT	-73	P	Y	I	Y/N	Y	NMB_1786	cupin family protein	Unknown function
S	107	T	18	6-8	3	0.2	OUT	-36	SW	N	C	Y/Y	N	NMB_0462	putative putrescene ABC transporter	Transport and binding proteins
S	118	G	18	7-15	5	0.75	OUT	-83	SW	Y	I	Y/N	Y	NMB_1429	major outer membrane protein IA	Transport and binding proteins
S	119	A	17	8-10	3	0.3	IN	422	F	Y	ND	N/N	Y	NMB_0067	alpha-2,8-polysialyltransferase SiaD	Cell envelope
S	144	CTTCT	19	5-14	8	0.79	IN	23	SW	Y	C	Y/Y	ND	NMB_1636	opacity protein, FRAMESHIFT	Transport and binding proteins
S	146	C	13	9-22	8	0.83	IN	488	SW	Y	I	Y/N	Y	GNMG2136_208	pseudogene (putative glycosyl transferase)	Cell envelope
S	147	C	12	6-10	4	0.58	IN	680	PS	Y	C	Y/N	Y	NMB_0039	pyrimidine 5'-nucleotidase, FRAMESHIFT	Unclassified
S	160	T	11	6-8	3	0.43	OUT	-190	P	N	C	Y/N	Y	NMB_0003	glutamyl-tRNA synthetase	Protein synthesis
S	164	A	19	7-11	4	0.59	IN	180	SW	Y	C	Y/N	Y	NMB_0368	conserved hypothetical protein	Hypothetical proteins
S	165	TCTTC	16	5-17	9	0.85	IN	21	F	Y	D	Y/Y	Y	NMB_0926	opacity protein, FRAMESHIFT	Transport and binding proteins
S	173	C	9	10-14	5	0.72	IN	485	F	Y	I	Y/N	Y	NMB_2032	lipopolysaccharide glycosyl transferase, FRAMESHIFT	Unknown function
S	174	T	18	8-10	3	0.37	IN	211	F	N	I	Y/N	Y	NMB_0863	putative lipoprotein	Cell envelope
S	180	TAAA	8	6-12	5	0.75	OUT	-162	P	Y	ND	N/N	Y	NMB_1994	adhesin NadA	Cell envelope
S	193	TCTTC	10	5-17	7	0.78	IN	21	F	Y	C	Y/Y	ND	NMB_0442	opacity protein, authentic frameshift	Transport and binding proteins
S	198	G	7	10-13	4	0.74	IN	237	F	Y	C	Y/N	Y	GNMG2136_2819	pseudogene (putative acetyltransferase), FRAMESHIFT	Unknown function
S	199	G	8	9-15	5	0.69	IN	58	F	Y	C	Y/N	N	GNMCU002693	haemoglobin-haptoglobin-utilization protein	Transport and binding proteins
S	207	C	5	8-12	3	0.56	OUT	-60	P	Y	I	Y/Y	Y	GNMG2136_1693	NAD(P)+ transhydrogenase (AB-specific), alpha subunit	Energy metabolism
S	210	C	6	8-10	3	0.61	OUT	-139	P	N	ND	N/N	Y	GNMG2136_569	hypothetical protein	Hypothetical proteins
S	225	TCTTC	8	8-19	6	0.81	IN	21	F	Y	C	Y/Y	ND	NMB_1465	opacity protein, authentic frameshift	Transport and binding proteins
S	236	G	6	10-13	3	0.61	IN	157	F	Y	C	Y/N	Y	GNMM04_002303	lipooligosaccharyl-alpha-1,4-galactosyltransferase LgtC	Cell envelope
S	256f	T	20	6-9	4	0.75	OUT	-18	P	N	C	Y/N	Y	NMB_1884	rhodanese domain protein	Unknown function
S	261f	CAAACAA	20	8-28	14	0.92	IN	177	F	Y	I	Y/N	ND	NMB_0624	galactosyltransferase-related protein, authentic frameshift	Cell envelope
S	261f	G	15	6-8	3	0.42	OUT	-69	P	Y	I	Y/N	Y	NMB_0624	galactosyltransferase-related protein, authentic frameshift	Cell envelope
S	263f	AGCA	19	3-7	4	0.64	IN	11	F	Y	I	Y/Y	Y	NMB_1525	VirG-related protein, authentic frameshift	Protein fate
S	264f	C	19	6-11	5	0.57	OUT	-108	P	Y	D	Y/N	Y	NMB_1988	ferric enterobactin receptor	Transport and binding proteins
S	265f	C	19	8-16	7	0.74	IN	287	SW	Y	I	Y/N	Y	NMB_1969	putative serotype-1-specific antigen NalP	Protein fate
S	265f	GGC	17	4-6	3	0.6	IN	87	INDEL	Y	I	Y/N	N	NMB_1969	putative serotype-1-specific antigen NalP	Protein fate
S	269f	G	20	7-10	3	0.19	OUT	-198	P	N	C	Y/N	Y	NMB_4460	conserved hypothetical protein	DNA metabolism
S	272f	G	19	9-16	7	0.8	IN	79	SW	Y	C	Y/N	Y	NMB_1847	pilC1 protein, authentic frameshift	Cell envelope
S	273f	C	13	6-17	9	0.84	OUT	-101	P	Y	ND	N/N	Y	NMB_1053	outer membrane protein OpcA	Cellular processes
S	275f	C	12	6-9	4	0.71	OUT	-45	P	N	I	Y/N	Y	NMB_1615	hypothetical protein	Hypothetical proteins
S	279f	G	16	9-13	5	0.77	IN	79	SW	Y	C	Y/N	Y	NMB_0049	pilC2 protein, authentic frameshift	Cell envelope
S	279f	A	8	6-8	2	0.47	IN	245	F	Y	I	Y/N	Y	NMB_0049	pilC2 protein, authentic frameshift	Cell envelope
S	280f	T	20	6-8	3	0.34	OUT	-30	P	N	C	Y/N	Y	NMB_0056	RNA polymerase-binding protein DksA	Transcription
S	281f	ATAACAAA	7	3-24	5	0.74	IN	219	SW	Y	ND	N/N	ND	NMB_1407	FrpA-related protein, degenerate	Regulatory functions
S	282f	C	15	7-10	4	0.7	OUT	-61	SW	N	C	Y/N	Y	NMB_1543	replication initiation factor	DNA metabolism
S	284f	C	12	7-9	3	0.57	OUT	-61	P	N	C	Y/N	Y	NMB_1634	replication initiation factor	DNA metabolism
M	20	C	20	6-7	2	0.1	IN	1355	-	Y	-	-	N	NMB_0593	CoA binding domain/acetyltransferase, GNAT family	Unknown function
M	27	A	20	8-10	3	0.27	IN	390	-	N	-	-	Y	NMB_0717	cytochrome c family protein	Energy metabolism
M	28	A	20	6-8	3	0.49	OUT	-81	-	N	-	-	N	NMB_0867	RNA pseudouridine synthase	Protein synthesis
M	42	A	20	6-8	3	0.41	OUT	-146	-	N	-	-	N	NMB_1468	putative lipoprotein	Cell envelope
M	51	T	20	8-9	2	0.18	OUT	-94	-	N	-	-	Y	NMB_1849	carbamoyl-phosphate synthase, small subunit	Purines, pyrimidines, nucleosides, nucleotides
M	57	A	20	6-10	4	0.35	OUT	-129	-	N	-	-	Y	NMB_2139	phospholipase, patatin family	Fatty acid and phospholipid metabolism
M	70	A	20	7-9	3	0.54	OUT	-74	-	N	-	-	Y	NMB_2133	Na+/serine symporter SstT	Transport and binding proteins
M	77	TTGCC	19	4-5	2	0.33	OUT	-184	-	N	-	-	ND	NMB_0036	dyp-type peroxidase family protein	Cellular processes
M	81	A	19	6-8	3	0.5	IN	145	-	N	-	-	Y	NMB_4402	conserved domain protein	Cell envelope
M	87	C	19	6-8	3	0.19	IN	560	-	N	-	-	Y	NMB_1001	integrase protein, FRAMESHIFT	Unclassified
M	90	A	19	6-9	3	0.53	IN	795	-	Y	-	-	Y	NMB_1033	DNA (cytosine-5-)-methyltransferase	DNA metabolism
M	102	A	20	10-11	2	0.26	OUT	-44	-	Y	-	-	Y	NMB_0032	putative lipoprotein	Cell envelope
M	120	GAACCC	16	3-4	2	0.12	IN	223	-	N	-	-	ND	NMB_0382	ompA family protein	Cell envelope
M	122	GC	16	5-6	2	0.22	IN	340	-	N	-	-	Y	NMB_1716	membrane fusion protein MtrC	Transport and binding proteins
M	129	T	14	6-8	3	0.36	OUT	-21	-	N	-	-	Y	NMB_0360	permease, AmpG family	Transport and binding proteins
M	131	G	14	6-9	4	0.53	IN	586	-	Y	-	-	Y	NMB_0831	type I restriction enzyme S protein, degenerate	DNA metabolism
M	132	CCG	14	4-6	3	0.36	IN	1932	-	N	-	-	N	NMB_1115	putative tail fibre protein	Mobile and extrachromos. element functions
M	137	A	14	6-8	2	0.25	OUT	-125	-	N	-	-	Y	GNMM04_000267	conserved hypothetical protein	Hypothetical proteins
M	149	A	15	6-8	3	0.43	IN	232	-	N	-	-	Y	NMB_0651	conserved hypothetical protein	Hypothetical proteins
M	153	T	12	7-9	3	0.4	OUT	-153	-	N	-	-	Y	GNMM13399_1501	conserved hypothetical protein	Hypothetical proteins
M	156	TGAAGA	11	3-5	3	0.6	IN	437	-	N	-	-	ND	NMB_0836	ATP-dependent Clp protease ATP-binding subunit ClpA	Protein fate
M	157	A	11	8-10	3	0.51	IN	1355	-	N	-	-	Y	NMB_1759	Fic family protein	Unknown function
M	166	A	10	8-9	2	0.32	IN	10	-	N	-	-	Y	NMB_1223	site-specific DNA methylase, degenerate	DNA metabolism
M	171	C	12	6-7	2	0.38	IN	112	-	Y	-	-	N	NMB_1489	conserved hypothetical protein	Hypothetical proteins
M	172	G	10	6-8	3	0.56	OUT	-123	-	N	-	-	Y	NMB_1756	hypothetical protein	Hypothetical proteins
M	177	C	8	6-8	3	0.59	IN	628	-	N	-	-	N	NMB_0841	conserved hypothetical protein	Hypothetical proteins
M	179f	GCGCCGTTC	8	3-4	2	0.22	IN	2798	-	N	-	-	ND	NMB_1985	adhesion and penetration protein	Cell envelope
M	179f	ACCGCA	7	3-4	2	0.25	IN	3482	-	N	-	-	N	GNM9615945_2000	adhesion and penetration protein	Cell envelope
M	189	C	19	6-9	3	0.5	OUT	-27	-	N	-	-	Y	NMB_1393	phosphogluconate dehydratase	Energy metabolism
M	191	CCGCTACCC	7	3-5	3	0.65	IN	4	-	N	-	-	ND	GNMG2136_885	aldose 1-epimerase	Energy metabolism
M	200	T	6	8-10	3	0.61	OUT	-60	-	N	-	-	Y	GNMM04_000434	conserved domain protein	Hypothetical proteins
M	201	G	5	7-8	2	0.32	IN	482	-	Y	-	-	Y	NMB_0098	toxin secretion ABC transporter, FRAMESHIFT	Transport and binding proteins
M	204	CCTGTTT	5	3-17	3	0.56	OUT	-152	-	N	-	-	ND	NMB_2041	hydrolase, NUDIX family	Unknown function
M	209	T	5	7-10	3	0.56	OUT	-32	-	N	-	-	NP	GNMM6190_000018	mltA family protein	Cell envelope
M	211	CCACCG	6	3-4	2	0.5	IN	214	-	N	-	-	ND	NMB_0024	pilS cassette	Cell envelope
M	212f	G	4	12-17	3	0.63	IN	302	-	Y	-	-	Y	NMB_1929	lacto-N-neotetraose biosynthesis glycosyl transferase LgtA	Cell envelope
M	212f	G	3	8-11	2	0.44	IN	255	-	Y	-	-	Y	gnmNZ0533_000469	lacto-N-neotetraose biosynthesis glycosyl transferase LgtA	Cell envelope
M	213f	GGC	4	4-5	2	0.38	IN	67	-	N	-	-	N	GNMM04_000570	transferrin-binding protein 2	Transport and binding proteins
M	276f	T	2	8-10	2	0.5	OUT	-37	-	N	-	-	NP	GNMGB013_000381	conserved hypothetical protein	Hypothetical proteins
M	217	GCA	4	4-5	2	0.5	IN	323	-	N	-	-	NP	GNMM6190_000037	type IV pilus assembly protein PilC	Cell envelope
M	218	A	5	6-9	3	0.56	OUT	-117	-	N	-	-	Y	gnmNZ0533_001685	6-phosphogluconolactonase	Energy metabolism
M	219	G	4	7-12	3	0.63	IN	138	-	N	-	-	Y	gnmNZ0533_001943	putative membrane protein	Cell envelope
M	220	C	7	7-18	6	0.82	IN	617	-	Y	-	-	ND	GNM9615945_1304	glycosyl transferase, group 1 family protein	Cell envelope
M	223	C	4	7-8	2	0.38	IN	235	-	N	-	-	N	gnmNZ0533_000073	hypothetical protein	Hypothetical proteins
M	230	TCTTC	5	6-11	4	0.72	OUT	-96	-	N	-	-	ND	GNMG2136_281	opacity protein	Cell envelope
M	233	AT	5	5-6	2	0.48	OUT	-97	-	N	-	-	Y	GNMH4476_2302	conserved hypothetical protein	Hypothetical proteins
M	234	C	4	8-9	2	0.38	OUT	-61	-	N	-	-	Y	GNMM04_000065	replication initiation factor	DNA metabolism
M	235	C	3	7-9	2	0.44	OUT	-63	-	N	-	-	N	GNMM13399_2413	Replication initiation factor family protein	DNA metabolism
M	238	A	2	8-11	2	0.5	IN	180	-	N	-	-	NP	GNMH4476_1110	conserved hypothetical protein	Hypothetical proteins
M	239	TCTTC	5	4-18	3	0.56	OUT	-91	-	N	-	-	ND	GNMG2136_68	opacity protein	Unclassified
M	243	C	4	8-9	2	0.38	OUT	-61	-	N	-	-	NP	GNMM13399_988	Replication initiation factor family protein	DNA metabolism
M	244	T	5	8-9	2	0.32	IN	10	-	N	-	-	Y	GNMM04_001188	transposase (IS4 family)	Mobile and extrachromos. element functions
M	247	CAGCGA	2	3-4	2	0.5	IN	390	-	N	-	-	ND	GNMGB355_1003	PspA-related protein	Hypothetical proteins
M	248	C	4	8-9	2	0.38	OUT	-62	-	N	-	-	NP	GNMM13399_2313	Replication initiation factor family protein	DNA metabolism
M	249	C	2	7-9	2	0.5	OUT	-62	-	N	-	-	N	GNMM13399_1601	Replication initiation factor family protein	DNA metabolism
M	260f	T	20	6-8	3	0.4	OUT	-45	-	N	-	-	Y	NMB_4434	RNA polymerase sigma-54 factor	Unknown function
M	261f	AT	19	5-6	2	0.1	IN	439	-	Y	-	-	N	NMB_0624	galactosyltransferase-related protein, authentic frameshift	Cell envelope
M	264f	A	8	6-8	3	0.59	IN	1168	-	N	-	-	Y	GNMCU002726	ferric enterobactin receptor	Transport and binding proteins
M	267f	GCTTCA	9	3-5	3	0.57	IN	2100	-	N	-	-	ND	NMB_1541	lactoferrin-binding protein B	Transport and binding proteins
M	267f	TGAAGA	7	3-5	2	0.25	IN	1541	-	N	-	-	Y	NMB_1541	lactoferrin-binding protein B	Transport and binding proteins
M	268f	G	10	6-7	2	0.48	IN	138	-	N	-	-	N	NMB_1892	hypothetical protein	Hypothetical proteins
M	270f	A	17	7-9	3	0.62	OUT	-71	-	N	-	-	Y	NMB_0905	hypothetical protein	Hypothetical proteins
M	272f	GCTATTATT	4	3-4	2	0.38	IN	1719	-	Y	-	-	Y	NMB_1847	type IV pilus assembly protein	Cell envelope
M	274f	T	13	7-9	3	0.66	OUT	-23	-	N	-	-	Y	NMB_0097	putative secretion protein, insertional disruption	Protein fate
M	275f	A	18	7-9	3	0.66	OUT	-35	-	N	-	-	Y	NMB_1615	hypothetical protein	Hypothetical proteins
M	276f	T	17	8-10	2	0.29	OUT	-36	-	Y	-	-	Y	NMB_0065	conserved hypothetical protein	Hypothetical proteins
M	277f	CCTT	11	4-7	4	0.65	IN	91	-	Y	-	-	Y	NMB_4459	hypothetical protein	Protein fate
M	278f	G	18	6-8	3	0.29	OUT	-30	-	N	-	-	N	NMB_1741	conserved hypothetical protein, authentic frameshift	Hypothetical proteins
M	279f	GCGCAA	4	3-4	2	0.38	IN	93	-	Y	-	-	ND	NMB_0049	pilC2 protein, authentic frameshift	Cell envelope
M	282f	G	15	6-7	2	0.12	OUT	-43	-	N	-	-	N	NMB_1543	replication initiation factor	DNA metabolism
M	284f	G	12	6-7	2	0.15	OUT	-44	-	N	-	-	N	NMB_1634	replication initiation factor	DNA metabolism
W	2	A	20	6-7	2	0.1	IN	2014	-	N	-	-	N	NMB_0114	sensor histidine kinase	Signal transduction
W	3	A	20	6-7	2	0.42	OUT	-116	-	N	-	-	N	NMB_0177	sodium/alanine symporter family protein	Transport and binding proteins
W	4	T	20	6-7	2	0.1	OUT	-4	-	N	-	-	N	NMB_0210	putative type II DNA mod. methylase, FRAMESHIFT	Unknown function
W	6	A	20	7-8	2	0.42	IN	43	-	N	-	-	Y	NMB_0286	conserved hypothetical protein	Hypothetical proteins
W	8	T	20	7-8	2	0.5	OUT	-148	-	N	-	-	Y	NMB_0387	ABC transporter, ATP-binding protein	Transport and binding proteins
W	9	A	20	6-7	2	0.48	OUT	-33	-	N	-	-	Y	NMB_0435	acetate kinase	Energy metabolism
W	10	A	20	6-7	2	0.42	OUT	-23	-	N	-	-	N	NMB_0430	methylisocitrate lyase	Energy metabolism
W	11	A	20	6-7	2	0.26	OUT	-54	-	N	-	-	N	NMB_0416	UDP-MurNAc-pentapeptide synthetase	Cell envelope
W	12	T	20	6-7	2	0.26	OUT	-31	-	N	-	-	N	NMB_0421	cell division protein FtsW	Cellular processes
W	13	A	20	6-7	2	0.18	OUT	-21	-	N	-	-	N	NMB_0551	primosomal protein N'	DNA metabolism
W	14	T	20	6-7	2	0.1	IN	26	-	N	-	-	N	NMB_0556	putative repressor protein	Regulatory functions
W	15	A	20	7-8	2	0.26	OUT	-144	-	N	-	-	N	NMB_0536	Na+/H+ antiporter NhaC	Transport and binding proteins
W	16	T	20	6-7	2	0.1	OUT	-177	-	N	-	-	N	NMB_0619	conserved hypothetical protein	Hypothetical proteins
W	17	A	20	6-7	2	0.5	OUT	-117	-	N	-	-	N	NMB_0622	outer membrane lipoprotein carrier protein LolA	Protein fate
W	18	T	20	7-8	2	0.5	OUT	-49	-	N	-	-	Y	NMB_0621	conserved hypothetical protein	Hypothetical proteins
W	19	A	20	6-7	2	0.1	OUT	-19	-	N	-	-	N	NMB_0630	Imidazole glycerol phosphate synthase, amidotransferase	Amino acid biosynthesis
W	21	A	20	6-7	2	0.1	OUT	-9	-	N	-	-	N	NMB_0589	ribosomal protein L19	Protein synthesis
W	22	T	20	7-8	2	0.18	OUT	-117	-	N	-	-	N	NMB_0700	IgA-specific serine endopeptidase	Protein fate
W	23	A	20	6-7	2	0.18	IN	222	-	N	-	-	N	NMB_0636	conserved hypothetical protein	Hypothetical proteins
W	25	A	20	6-7	2	0.18	IN	123	-	N	-	-	N	NMB_0772	hemolysin homolog	Unknown function
W	26	T	20	6-7	2	0.1	OUT	-11	-	N	-	-	Y	NMB_4423	hypothetical protein	Hypothetical proteins
W	29	T	20	6-7	2	0.1	OUT	-107	-	N	-	-	N	NMB_0872	tetratricopeptide repeat protein	Unknown function
W	30	T	20	6-7	2	0.38	OUT	-17	-	N	-	-	N	NMB_4393	hypothetical protein	Cell envelope
W	31	T	20	6-7	2	0.18	OUT	-40	-	N	-	-	N	NMB_1029	aspartate ammonia-lyase	Energy metabolism
W	32	T	20	6-7	2	0.1	IN	59	-	N	-	-	N	NMB_1176	heat shock protein 15	Protein synthesis
W	33	A	20	7-8	2	0.1	IN	1800	-	N	-	-	Y	NMB_1200	ribonuclease R	Transcription
W	34	T	20	6-7	2	0.1	OUT	-55	-	N	-	-	N	NMB_1055	serine hydroxymethyltransferase	Amino acid biosynthesis
W	37	A	20	7-8	2	0.38	IN	412	-	N	-	-	N	NMB_1386	putative transposase	Mobile and extrachromos. element functions
W	38	A	20	6-7	2	0.1	IN	412	-	N	-	-	N	NMB_1418	lipid A biosynthesis, acyltransferase	Cell envelope
W	39	T	20	7-8	2	0.26	OUT	-117	-	N	-	-	N	NMB_1341	pyruvate dehydrogenase (acetyl-transferring)	Energy metabolism
W	40	A	20	6-7	2	0.1	OUT	-135	-	N	-	-	Y	NMB_1517	conserved hypothetical protein	Hypothetical proteins
W	41	C	20	6-7	2	0.32	IN	387	-	Y	-	-	Y	NMB_1467	exopolyphosphatase	Central intermediary metabolism
W	43	A	20	6-7	2	0.38	OUT	-8	-	N	-	-	N	NMB_4455	hypothetical protein	Hypothetical proteins
W	44	T	20	6-7	2	0.1	OUT	-102	-	N	-	-	N	NMB_1564	OsmC family protein	Unknown function
W	45	A	20	6-7	2	0.1	IN	1313	-	N	-	-	N	NMB_1537	DNA primase	DNA metabolism
W	46	T	20	6-7	2	0.1	IN	472	-	N	-	-	N	NMB_1733	hypothetical protein	Hypothetical proteins
W	48	A	20	6-7	2	0.1	IN	632	-	N	-	-	N	NMB_1659	guanosine-3',5'-bis(diphosphate) 3'-pyrophosphohydrolase	Cellular processes
W	49	A	20	6-7	2	0.32	OUT	-26	-	N	-	-	N	NMB_1887	triose-phosphate isomerase	Energy metabolism
W	52	A	20	6-7	2	0.1	IN	2230	-	N	-	-	N	NMB_1812	type IV pilus secretin PilQ	Cell envelope
W	53	T	20	6-7	2	0.32	OUT	-37	-	N	-	-	N	NMB_1982	DNA polymerase I	DNA metabolism
W	54	T	20	6-7	2	0.38	IN	115	-	N	-	-	N	NMB_4449	hypothetical protein	Hypothetical proteins
W	55	A	20	6-7	2	0.26	OUT	-48	-	N	-	-	N	NMB_2027	transporter, gluconate:H+ symporter (GntP) family	Transport and binding proteins
W	56	T	20	6-7	2	0.26	OUT	-70	-	N	-	-	N	NMB_2142	conserved hypothetical protein	Hypothetical proteins
W	59	A	20	6-7	2	0.1	OUT	-95	-	N	-	-	Y	NMB_1578	antioxidant, AhpC/TSA family	Cellular processes
W	61	T	20	7-8	2	0.5	OUT	-18	-	N	-	-	Y	NMB_1052	membrane protein, dedA family	Cell envelope
W	63	A	20	6-7	2	0.38	IN	954	-	N	-	-	N	NMB_0012	protein Alx	Cellular processes
W	64	A	20	6-7	2	0.1	OUT	-142	-	N	-	-	N	NMB_1539	IS1106 transposase	Mobile and extrachromos. element functions
W	66	A	20	8-9	2	0.46	OUT	-120	-	N	-	-	Y	NMB_0969	hypothetical protein	Mobile and extrachromos. element functions
W	67	A	20	6-7	2	0.26	OUT	-7	-	N	-	-	N	NMB_1244	ribulose-phosphate 3-epimerase	Energy metabolism
W	69	A	20	6-7	2	0.1	IN	1189	-	N	-	-	N	NMB_2067	putative hydroxymethylpyrimidine transporter CytX	Transport and binding proteins
W	72	A	19	6-7	2	0.39	IN	233	-	N	-	-	N	NMB_0753	glutaredoxin family protein	Energy metabolism
W	73	A	19	6-7	2	0.1	IN	936	-	N	-	-	N	NMB_0705	transporter, bile acid/Na+ symporter (BASS) family	Transport and binding proteins
W	74	T	19	6-7	2	0.43	IN	532	-	N	-	-	N	NMB_1015	putative IS150 transposase, degenerate	Mobile and extrachromos. element functions
W	75	A	19	6-7	2	0.49	IN	133	-	Y	-	-	N	NMB_1081	bacteriophage transposase	Mobile and extrachromos. element functions
W	78	A	19	6-7	2	0.43	OUT	-43	-	N	-	-	N	NMB_0104	conserved domain protein	Hypothetical proteins
W	79	T	19	7-8	2	0.39	OUT	-81	-	N	-	-	N	NMB_0125	preprotein translocase, SecE subunit	Protein fate
W	80	A	19	6-7	2	0.1	IN	21	-	N	-	-	N	NMB_0201	hypothetical protein	Hypothetical proteins
W	82	T	19	6-7	2	0.1	OUT	-29	-	N	-	-	Y	NMB_0546	oxidoreductase, zinc-binding dehydrogenase family	Unknown function
W	83	A	19	7-8	2	0.19	IN	284	-	N	-	-	Y	NMB_0661	Trk system potassium uptake protein TrkH	Cellular processes
W	85	A	19	6-7	2	0.19	OUT	-4	-	N	-	-	N	NMB_0967	anthranilate phosphoribosyltransferase	Amino acid biosynthesis
W	86	A	19	6-7	2	0.19	IN	233	-	N	-	-	N	NMB_4428	membrane protein	Cell envelope
W	88	A	19	7-8	2	0.27	IN	397	-	N	-	-	Y	NMB_1020	conserved hypothetical protein	Hypothetical proteins
W	89	A	19	7-8	2	0.1	IN	56	-	N	-	-	Y	NMB_4429	conserved domain protein	Unknown function
W	91	T	19	7-8	2	0.27	OUT	-73	-	N	-	-	Y	NMB_1204	DNA-binding protein	Unknown function
W	92	T	19	6-7	2	0.19	OUT	-129	-	N	-	-	N	NMB_1366	thioredoxin	Energy metabolism
W	94	T	19	7-8	2	0.43	OUT	-19	-	N	-	-	Y	NMB_1835	tyrosyl-tRNA synthetase	Protein synthesis
W	97	T	19	8-9	2	0.19	IN	192	-	N	-	-	Y	NMB_2037	conserved hypothetical protein	Hypothetical proteins
W	98	T	19	6-7	2	0.27	OUT	-18	-	N	-	-	N	NMB_2062	adenylyltransferase thiF	Biosynthesis of cofactors/prost. groups/carriers
W	99	A	19	6-7	2	0.27	OUT	-131	-	N	-	-	N	NMB_1890	conserved hypothetical protein	Hypothetical proteins
W	100	T	19	6-7	2	0.1	IN	41	-	N	-	-	Y	NMB_1983	conserved hypothetical protein	Hypothetical proteins
W	101	A	19	6-7	2	0.1	OUT	-156	-	N	-	-	N	NMB_2136	di-/tripeptide transporter	Transport and binding proteins
W	104	T	20	6-7	2	0.1	OUT	-32	-	N	-	-	N	NMB_0102	conserved hypothetical protein	Hypothetical proteins
W	105	G	18	6-7	2	0.11	OUT	-10	-	N	-	-	Y	NMB_0106	aspartate carbamoyltransferase, catalytic subunit	Purines, pyrimidines, nucleosides, nucleotides
W	106	T	18	7-8	2	0.35	IN	191	-	N	-	-	Y	NMB_0237	conserved hypothetical protein	Hypothetical proteins
W	108	A	18	7-8	2	0.28	OUT	-94	-	N	-	-	Y	NMB_0748	RNA chaperone Hfq	Regulatory functions
W	109	T	18	7-8	2	0.5	OUT	-52	-	N	-	-	Y	NMB_0896	integrase, authentic frameshift	Mobile and extrachromos. element functions
W	110	T	18	7-8	2	0.11	IN	362	-	N	-	-	Y	NMB_0856	conserved hypothetical protein	Hypothetical proteins
W	111	A	18	6-7	2	0.11	IN	319	-	N	-	-	N	NMB_1270	methyltransferase domain protein	Unknown function
W	112	T	18	6-7	2	0.48	IN	29	-	N	-	-	N	NMB_1181	hypothetical protein	Hypothetical proteins
W	113	T	18	6-7	2	0.11	IN	312	-	N	-	-	N	NMB_1726	peptidase, M61 (glycyl aminopeptidase) family	Protein fate
W	114	T	18	6-7	2	0.35	IN	211	-	N	-	-	N	NMB_1858	hypothetical protein	Hypothetical proteins
W	115	T	17	6-7	2	0.11	OUT	-162	-	N	-	-	Y	NMB_0744	putative lipoprotein	Cell envelope
W	116	T	17	6-7	2	0.48	OUT	-36	-	N	-	-	N	NMB_1285	phosphopyruvate hydratase	Energy metabolism
W	117	A	17	6-7	2	0.11	OUT	-129	-	N	-	-	N	GNMM04_001866	conserved hypothetical protein	Hypothetical proteins
W	121	A	18	8-9	2	0.28	IN	232	-	N	-	-	Y	NMB_0650	conserved hypothetical protein	Hypothetical proteins
W	123	A	20	6-7	2	0.1	IN	181	-	N	-	-	N	NMB_0365	iron-regulated protein FrpA, truncation	Protein fate
W	124	A	15	6-7	2	0.12	OUT	-145	-	N	-	-	Y	NMB_0398	transcriptional regulator, ArsR family protein	Regulatory functions
W	125	A	16	6-7	2	0.12	OUT	-17	-	N	-	-	N	NMB_1926	lacto-N-neotetraose biosynthesis glycosyl tranferase LgtE	Cell envelope
W	126	T	15	7-8	2	0.12	OUT	-131	-	N	-	-	Y	NMB_1827	DNA polymerase III, alpha subunit	DNA metabolism
W	127	T	20	6-7	2	0.5	IN	54	-	N	-	-	N	NMB_1901	IS1016C2 transposase, degenerate	Mobile and extrachromos. element functions
W	128	A	14	6-7	2	0.13	OUT	-80	-	N	-	-	Y	NMB_0134	conserved hypothetical protein	Hypothetical proteins
W	130	A	14	6-7	2	0.5	OUT	-59	-	N	-	-	N	NMB_0829	type I restriction-modification system, M subunit	DNA metabolism
W	133	A	14	6-7	2	0.13	IN	734	-	N	-	-	Y	NMB_1095	conserved hypothetical protein	Hypothetical proteins
W	134	T	14	6-7	2	0.13	OUT	-88	-	N	-	-	N	NMB_1077	ABC transporter, ATP-binding protein authentic frameshift	Transport and binding proteins
W	135	A	14	6-7	2	0.34	OUT	-89	-	N	-	-	N	NMB_1718	conserved hypothetical protein	Hypothetical proteins
W	136	A	19	7-8	2	0.1	OUT	-63	-	N	-	-	N	NMB_2109	hypothetical protein	Hypothetical proteins
W	138	A	14	6-7	2	0.13	IN	923	-	N	-	-	Y	NMB_0835	type I site-specific deoxyribonuclease (HsdR), DEGENER.	DNA metabolism
W	139	T	18	6-7	2	0.11	OUT	-61	-	N	-	-	Y	NMB_1417	conserved hypothetical protein	Hypothetical proteins
W	140f	A	5	6-7	2	0.32	IN	206	-	N	-	-	N	NMB_4456	conserved domain protein	Hypothetical proteins
W	140f	A	20	6-7	2	0.1	IN	218	-	N	-	-	N	NMB_4456	conserved domain protein	Hypothetical proteins
W	141	A	18	6-7	2	0.4	OUT	-130	-	N	-	-	N	NMB_0655	intein C-terminal splicing region domain protein	Unknown function
W	142	T	13	6-7	2	0.14	OUT	-68	-	N	-	-	N	NMB_1112	conserved hypothetical protein	Mobile and extrachromos. element functions
W	143	T	20	6-7	2	0.48	OUT	-100	-	N	-	-	N	NMB_1779	hemagglutinin/hemolysin-related protein	Cellular processes
W	145	A	18	6-7	2	0.49	OUT	-45	-	N	-	-	N	NMB_0985	conserved hypothetical protein	Hypothetical proteins
W	148	T	12	6-7	2	0.38	OUT	-170	-	N	-	-	N	NMB_0224	glutamate-ammonia ligase adenylyltransferase	Amino acid biosynthesis
W	150	A	12	6-7	2	0.38	IN	750	-	N	-	-	N	NMB_1896	type II restriction enzyme DpnI	DNA metabolism
W	151	A	12	6-7	2	0.38	OUT	-20	-	N	-	-	N	NMB_2158	conserved hypothetical protein TIGR00104	Hypothetical proteins
W	152	A	12	7-8	2	0.38	IN	607	-	Y	-	-	N	GNMG2136_2084	pilin glycosylation protein PglB	Unknown function
W	154	A	17	6-7	2	0.11	IN	279	-	N	-	-	N	NMB_0647	conserved domain protein	Hypothetical proteins
W	155	T	11	7-8	2	0.17	IN	373	-	N	-	-	Y	NMB_0725	DNA-cytosine methyltransferase	DNA metabolism
W	158	T	11	6-7	2	0.17	OUT	-146	-	N	-	-	N	NMB_1770	transposase, IS30 family	Mobile and extrachromos. element functions
W	159	T	13	6-7	2	0.14	OUT	-24	-	N	-	-	N	NMB_1691	dihydropteroate synthase	Biosynthesis of cofactors/prost. groups/carriers
W	161	T	19	6-7	2	0.39	IN	54	-	N	-	-	N	NMB_0302	IS1016C2 transposase, degenerate	Mobile and extrachromos. element functions
W	162	T	11	6-7	2	0.17	OUT	-113	-	N	-	-	N	GNMM04_001347	conserved domain protein	Hypothetical proteins
W	163	G	16	6-7	2	0.31	IN	141	-	N	-	-	N	NMB_0300	hypothetical protein, degenerate	Hypothetical proteins
W	167	A	10	6-7	2	0.18	OUT	-29	-	N	-	-	N	GNMG2136_2095	cysteine-rich domain protein	Unknown function
W	168	A	16	6-7	2	0.49	IN	3419	-	N	-	-	N	NMB_2011	ATP-dependent RNA helicase HrpA	DNA metabolism
W	169	T	9	6-7	2	0.35	IN	168	-	N	-	-	N	NMB_4418	hypothetical protein	Hypothetical proteins
W	170	A	11	6-7	2	0.17	IN	1054	-	N	-	-	Y	NMB_0726	type II restriction enzyme HgAI	DNA metabolism
W	175	A	20	6-7	2	0.46	OUT	-190	-	N	-	-	Y	NMB_1400	type I secretion system ATPase	Protein fate
W	176	T	12	6-7	2	0.44	IN	69	-	N	-	-	N	NMB_0583	IS1016C2 transposase	Mobile and extrachromos. element functions
W	178	G	8	6-7	2	0.22	IN	1363	-	N	-	-	N	NMB_1449	TonB-dependent receptor, authentic point mutation	Unknown function
W	182	T	8	7-8	2	0.22	OUT	-96	-	N	-	-	N	GNMM04_000935	fumarate hydratase, class II	Energy metabolism
W	183	T	9	6-7	2	0.35	OUT	-51	-	N	-	-	N	GNMG2136_2439	hypothetical protein	Hypothetical proteins
W	184	A	8	6-7	2	0.47	OUT	-16	-	N	-	-	N	GNMM6190_002451	cadmium resistance protein CadD	Transport and binding proteins
W	185	T	8	6-7	2	0.38	OUT	-58	-	N	-	-	N	NMB_0393	quaternary ammonium compound-resistance protein	Cellular processes
W	186	A	8	7-8	2	0.22	IN	789	-	N	-	-	Y	GNMG2136_2489	Modification methylase LlaDCHIB	Unknown function
W	187	A	8	6-7	2	0.22	IN	612	-	N	-	-	N	GNMG2136_1584	isochorismatase family protein	Unknown function
W	188	T	7	6-7	2	0.25	OUT	-21	-	N	-	-	N	NMB_1273	peptidoglycan O-acetyltransferase PacA	Cell envelope
W	190	A	7	7-8	2	0.25	OUT	-164	-	N	-	-	N	GNMM04_000969	3-phosphoshikimate 1-carboxyvinyltransferase	Amino acid biosynthesis
W	194	A	19	6-7	2	0.1	IN	677	-	N	-	-	NP	NMB_0486	conserved hypothetical protein	DNA metabolism
W	195f	A	7	7-8	2	0.25	IN	1480	-	N	-	-	N	GNMG2136_923	adenine/cytosine DNA methyltransferase	Unknown function
W	195f	T	7	7-8	2	0.25	IN	2082	-	N	-	-	Y	GNMG2136_923	adenine/cytosine DNA methyltransferase	Unknown function
W	202	T	4	6-7	2	0.38	IN	155	-	N	-	-	NP	GNMH4476_214	conserved hypothetical protein	Hypothetical proteins
W	203	T	10	6-7	2	0.42	OUT	-99	-	N	-	-	NP	NMB_0497	hemagglutinin/hemolysin-related protein	Cellular processes
W	205	C	5	6-7	2	0.32	OUT	-94	-	N	-	-	N	GNMGB013_001860	acyl-CoA dehydrogenase domain protein	Unknown function
W	206	A	7	6-7	2	0.25	IN	751	-	N	-	-	N	GNMM04_002134	cupin family protein	Unknown function
W	208	C	5	6-7	2	0.32	IN	268	-	Y	-	-	N	GNMG2136_739	sel1 repeat protein	Unknown function
W	213f	A	20	7-8	2	0.26	OUT	-83	-	N	-	-	Y	NMB_0460	transferrin-binding protein 2	Transport and binding proteins
W	214	A	4	6-7	2	0.38	IN	745	-	N	-	-	N	GNMM04_001652	type I site-specific deoxyribonuclease (HsdR), DEGENER.	DNA metabolism
W	216	A	8	6-7	2	0.22	IN	452	-	N	-	-	N	GNMM04_000450	conserved hypothetical protein	Hypothetical proteins
W	221	T	11	7-8	2	0.17	OUT	-186	-	N	-	-	N	NMB_0459	Fic family protein	Unknown function
W	222	T	4	6-7	2	0.38	IN	133	-	N	-	-	N	GNMG2136_1720	hypothetical protein	Hypothetical proteins
W	224	T	7	7-8	2	0.25	IN	184	-	N	-	-	Y	NMB_0373	hypothetical protein	Hypothetical proteins
W	226	A	7	6-7	2	0.49	IN	1737	-	N	-	-	N	NMB_1772	hypothetical protein	Hypothetical proteins
W	227	T	3	6-7	2	0.44	OUT	-100	-	N	-	-	NP	GNMCU002193	hemagglutinin/hemolysin family protein	Cellular processes
W	228	C	3	6-7	2	0.44	OUT	-120	-	N	-	-	NP	GNMGB013_001549	ATPase, AFG1 family	Unknown function
W	229	T	3	7-8	2	0.44	IN	1342	-	N	-	-	N	gnmNZ0533_000778	iron-regulated protein FrpA, interruption-N, degenerate	Cellular processes
W	231	A	8	6-7	2	0.22	IN	692	-	N	-	-	N	GNMM04_000915	zonula occludens toxin family protein	Cellular processes
W	232	A	18	6-7	2	0.4	OUT	-16	-	N	-	-	N	NMB_1546	putative membrane protein	Cell envelope
W	237	G	2	6-7	2	0.5	OUT	-85	-	N	-	-	NP	GNMM13399_225	thymidylate synthase	Purines, pyrimidines, nucleosides, nucleotides
W	241	T	2	7-8	2	0.5	OUT	-68	-	N	-	-	Y	gnmNZ0533_000023	hypothetical protein	Hypothetical proteins
W	242f	T	3	7-8	2	0.44	OUT	-163	-	N	-	-	N	GNMM13399_248	peptidase, C39 family	Protein fate
W	242f	T	3	7-8	2	0.44	OUT	-126	-	N	-	-	Y	GNMM13399_248	peptidase, C39 family	Protein fate
W	246	A	2	6-7	2	0.5	OUT	-85	-	N	-	-	NP	NMA1301	hypothetical protein NMA1301	Hypothetical proteins
W	276f	T	2	6-7	2	0.5	IN	915	-	N	-	-	NP	GNMGB013_000381	conserved hypothetical protein	Hypothetical proteins
W	251	A	2	6-7	2	0.5	OUT	-103	-	N	-	-	NP	GNMGB013_000383	UDP-glucose 4-epimerase	Energy metabolism
W	252	T	2	7-8	2	0.5	IN	191	-	N	-	-	N	GNM9615945_1008	conserved hypothetical protein	Hypothetical proteins
W	253	T	3	6-7	2	0.44	IN	54	-	N	-	-	NP	GNM9615945_138	IS1016 transposase	Mobile and extrachromos. element functions
W	254	A	2	8-9	2	0.5	IN	266	-	N	-	-	NP	GNMM6190_001336	pNL9_p6	Unclassified
W	255f	A	20	6-7	2	0.1	IN	658	-	N	-	-	N	NMB_1584	3-hydroxyisobutyrate dehydrogenase family	Hypothetical proteins
W	255f	A	20	6-7	2	0.1	IN	469	-	N	-	-	Y	NMB_1584	3-hydroxyisobutyrate dehydrogenase family	Hypothetical proteins
W	256f	G	14	6-7	2	0.34	OUT	-10	-	N	-	-	Y	NMB_1884	rhodanese domain protein	Unknown function
W	257f	A	20	6-7	2	0.42	OUT	-81	-	N	-	-	N	NMB_1974	IS1016C2 transposase, degenerate	Mobile and extrachromos. element functions
W	257f	T	20	6-7	2	0.32	IN	54	-	N	-	-	Y	NMB_1974	IS1016C2 transposase, degenerate	Mobile and extrachromos. element functions
W	258f	T	20	6-7	2	0.18	OUT	-7	-	N	-	-	N	NMB_2040	thiamine biosynthesis protein ThiC	Biosynthesis of cofactors/prost. groups/carriers
W	258f	A	20	7-8	2	0.1	IN	11	-	N	-	-	Y	NMB_2040	thiamine biosynthesis protein ThiC	Biosynthesis of cofactors/prost. groups/carriers
W	259f	A	20	6-7	2	0.1	IN	286	-	N	-	-	Y	NMB_0364	FrpC operon protein	Cellular processes
W	259f	A	20	6-7	2	0.1	IN	454	-	N	-	-	Y	NMB_0364	FrpC operon protein	Cellular processes
W	260f	A	20	6-7	2	0.1	IN	615	-	N	-	-	Y	NMB_4434	RNA polymerase sigma-54 factor	Unknown function
W	262f	T	20	8-9	2	0.32	OUT	-31	-	N	-	-	Y	NMB_0031	glutamine-fructose-6-phosphate transaminase	Cell envelope
W	262f	T	20	6-7	2	0.5	OUT	-139	-	N	-	-	N	NMB_0031	glutamine-fructose-6-phosphate transaminase	Cell envelope
W	263f	T	19	6-7	2	0.1	IN	62	-	Y	-	-	N	NMB_1525	VirG-related protein, authentic frameshift	Protein fate
W	264f	T	4	6-7	2	0.38	OUT	-187	-	Y	-	-	N	NMB_1988	ferric enterobactin receptor	Transport and binding proteins
W	266f	A	20	6-7	2	0.48	OUT	-36	-	N	-	-	N	NMB_1257	conserved hypothetical protein	Hypothetical proteins
W	266f	A	15	7-8	2	0.12	OUT	-67	-	N	-	-	Y	NMB_1257	conserved hypothetical protein	Hypothetical proteins
W	267f	A	19	6-7	2	0.39	IN	1081	-	N	-	-	N	NMB_1541	lactoferrin-binding protein B	Transport and binding proteins
W	268f	T	18	6-7	2	0.4	IN	120	-	N	-	-	N	NMB_1892	hypothetical protein	Hypothetical proteins
W	269f	A	20	6-7	2	0.18	IN	711	-	N	-	-	N	NMB_4460	conserved hypothetical protein	DNA metabolism
W	270f	T	17	6-7	2	0.11	IN	53	-	N	-	-	N	NMB_0906	conserved hypothetical protein	Hypothetical proteins
W	271f	T	19	6-7	2	0.39	OUT	-194	-	N	-	-	N	NMB_1658	DNA/pantothenate metabolism flavoprotein	Biosynthesis of cofactors/prost. groups/carriers
W	271f	T	16	6-7	2	0.12	OUT	-28	-	N	-	-	N	NMB_1658	DNA/pantothenate metabolism flavoprotein	Biosynthesis of cofactors/prost. groups/carriers
W	273f	A	13	6-7	2	0.14	IN	3	-	Y	-	-	N	NMB_1053	outer membrane protein OpcA	Cellular processes
W	274f	A	13	6-7	2	0.36	IN	1392	-	N	-	-	Y	NMB_0097	putative secretion protein, insertional disruption	Protein fate
W	275f	A	18	7-8	2	0.44	IN	137	-	N	-	-	N	NMB_1615	hypothetical protein	Hypothetical proteins
W	275f	C	18	6-7	2	0.11	IN	207	-	N	-	-	Y	NMB_1615	hypothetical protein	Hypothetical proteins
W	276f	T	14	6-7	2	0.34	IN	916	-	N	-	-	N	GNMH4476_574	conserved hypothetical protein	Hypothetical proteins
W	277f	T	11	6-7	2	0.5	IN	43	-	Y	-	-	N	NMB_4459	hypothetical protein	Protein fate
W	278f	T	20	8-9	2	0.18	OUT	-170	-	N	-	-	Y	NMB_1741	conserved hypothetical protein, authentic frameshift	Hypothetical proteins
W	280f	A	20	7-8	2	0.18	OUT	-133	-	N	-	-	Y	NMB_0056	RNA polymerase-binding protein DksA	Transcription
W	281f	T	10	6-7	2	0.18	IN	329	-	N	-	-	N	NMB_1406	hypothetical protein	Hypothetical proteins
W	281f	T	7	6-7	2	0.41	IN	283	-	Y	-	-	N	NMB_1407	FrpA-related protein, degenerate	Regulatory functions
W	283f	A	9	7-8	2	0.2	OUT	-9	-	N	-	-	ND	NMB_1631	putative membrane protein	Hypothetical proteins
W	283f	A	12	6-7	2	0.44	OUT	-17	-	N	-	-	ND	NMB_1631	putative membrane protein	Hypothetical proteins
W	285f	T	3	7-8	2	0.44	IN	193	-	N	-	-	Y	NMB_1408	hypothetical protein	Hypothetical proteins
W	285f	A	3	7-8	2	0.44	IN	237	-	N	-	-	N	NMB_1408	hypothetical protein	Hypothetical proteins
W	286f	T	20	7-8	2	0.32	IN	12	-	N	-	-	Y	NMB_0846	glycosyl transferase, DEGENERATE	Cell envelope
W	286f	A	18	7-8	2	0.28	IN	674	-	N	-	-	Y	NMB_0846	glycosyl transferase, DEGENERATE	Cell envelope
a: confidence on variable simple sequence repeat (SSR) prediction. S: strong candidate. M: moderate candidate. W: weak candidate.
b: SSR position relative to the associated gene. IN: repeat located within the gene reading frame. OUT: repeat located within 200 nucleotides preceding the gene translational start site.
c: predicted effect of simple sequence repeat variation. P: interaction with promoter. F: frameshift. SW: start-site switching. PS: premature stop codon. INDEL: insertion or deletion of one or more amino acids.
d: Y: yes. N: no. ND: not detectable. NP: locus not present in the 5 analyzed strains.
e: comparison of SSR size (number of unit motif repetitions) between N. meningitidis (Nm) and the other species in which the homologous repeat was identified. I: the SSR shows a significant (Wilcoxon test p-value <= 0.01) size increase in Nm compared to the other species. d: the SSR shows a significant size decrease in Nm. C: no significant size difference was observed between Nm and other specie…
f: the gene is associated with more than one variable SSR.
