# Supplementary material for: In-silico prediction and deep-DNA sequencing validation indicate phase variation in 115 Neisseria meningitidis genes
Source: BMC Genomics. 2016 Oct 28;17:843. doi: 10.1186/s12864-016-3185-1 (PMC5084427; doi:10.1186/s12864-016-3185-1)
Supplement: Additional file 4: — VNSSRs validation by Illumina sequencing. (XLSX 108 kb) [file 12864_2016_3185_MOESM4_ESM.xlsx]

## Sheet: 324 VNSSRs
SSR ID	Candidacya	Evidenceb	Strain MC58					Strain NZ-05/33					Strain M04-240196					Strain M01-240355					Strain G2136
			Strain	# polymorphic SSRsc	# reference SSRsd	# number of reads spanning the SSR chromosomic region	proportion of polymorphic SSRs	Strain	# polymorphic SSRsc	# reference SSRsd	# number of reads spanning the SSR chromosomic region	proportion of polymorphic SSRs	Strain	# polymorphic SSRsc	# reference SSRsd	# number of reads spanning the SSR chromosomic region	proportion of polymorphic SSRs	Strain	# polymorphic SSRsc	# reference SSRsd	# number of reads spanning the SSR chromosomic region	proportion of polymorphic SSRs	Strain	# polymorphic SSRsc	# reference SSRsd	# number of reads spanning the SSR chromosomic region	proportion of polymorphic SSRs
1	S	NA	MC58	7	1338	3187	0.0052	NZ-05/33	0	0	5769	NA	M04-240196	0	0	3217	NA	M01-240355	3	361	2988	0.00824	G2136	6	1165	3053	0.00512
188	S	VAR	MC58	210	760	2049	0.21649	NZ-05/33	74	2451	1714	0.02931	M04-240196	85	114	2018	0.42714	M01-240355	16	56	1204	0.22222	G2136	31	93	2035	0.25
294	S	VAR	MC58	39	1805	3483	0.02115	NZ-05/33	1	2959	2554	0.00034	M04-240196	15	2814	3649	0.0053	M01-240355	115	247	2407	0.31768	G2136	42	1959	3629	0.02099
590	S	VAR	MC58	13	3479	1678	0.00372	NZ-05/33	22	3022	1499	0.00723	M04-240196	0	3981	1699	0	M01-240355	0	2163	846	0	G2136	2	3861	1525	0.00052
1012	S	VAR	MC58	11	4099	1673	0.00268	NZ-05/33	0	3628	1306	0	M04-240196	1	4651	1685	0.00021	M01-240355	0	2139	721	0	G2136	4	4174	1651	0.00096
1050	S	VAR	MC58	19	3128	1512	0.00604	NZ-05/33	41	2438	1482	0.01654	M04-240196	110	1579	2035	0.06513	M01-240355	258	518	1081	0.33247	G2136	43	2578	1470	0.01641
1396	S	VAR	MC58	9	4845	1891	0.00185	NZ-05/33	6	4198	1488	0.00143	M04-240196	8	5411	2244	0.00148	M01-240355	13	2611	1262	0.00495	G2136	8	4254	2175	0.00188
1464	S	VAR	MC58	48	4037	2092	0.01175	NZ-05/33	28	3641	1638	0.00763	M04-240196	0	4698	2044	0	M01-240355	2	2901	1265	0.00069	G2136	138	3620	2259	0.03672
1475	S	VAR	MC58	3	3689	1410	0.00081	NZ-05/33	57	3066	1682	0.01825	M04-240196	59	3568	2095	0.01627	M01-240355	0	2571	975	0	G2136	2	3475	1311	0.00058
1795	S	VAR	MC58	124	828	2873	0.13025	NZ-05/33	51	2674	2412	0.01872	M04-240196	210	1053	3529	0.16627	M01-240355	37	1752	1717	0.02068	G2136	19	2892	1950	0.00653
1819	S	VAR	MC58	12	1395	1264	0.00853	NZ-05/33	3	1098	1065	0.00272	M04-240196	10	1129	1089	0.00878	M01-240355	10	1101	959	0.009	G2136	5	1322	1253	0.00377
1937	S	VAR	MC58	3	5593	1751	0.00054	NZ-05/33	8	5239	1885	0.00152	M04-240196	8	7253	2768	0.0011	M01-240355	7	3581	1376	0.00195	G2136	31	5563	2581	0.00554
1942	S	VAR	MC58	12	1699	6205	0.00701	NZ-05/33	0	0	7037	NA	M04-240196	14	1398	8527	0.00992	M01-240355	2	90	4815	0.02174	G2136	0	0	8032	NA
1966	S	VAR	MC58	0	0	1593	NA	NZ-05/33	1	72	2697	0.0137	M04-240196	0	0	1341	NA	M01-240355	0	0	1647	NA	G2136	0	0	1861	NA
1991	S	NA	MC58	0	0	9032	NA	NZ-05/33	0	231	9671	0	M04-240196	0	0	15699	NA	M01-240355	0	0	6539	NA	G2136	0	0	13241	NA
2015	S	VAR	MC58	18	2920	1244	0.00613	NZ-05/33	26	2899	1412	0.00889	M04-240196	25	3184	1496	0.00779	M01-240355	1	1880	629	0.00053	G2136	23	2944	1451	0.00775
2044	S	NA	MC58	0	0	1983	NA	NZ-05/33	0	0	2029	NA	M04-240196	0	0	5168	NA	M01-240355	0	0	2219	NA	G2136	0	0	2175	NA
2190	S	CON	MC58	6	4090	1598	0.00146	NZ-05/33	2	3508	1506	0.00057	M04-240196	1	5136	1941	0.00019	M01-240355	0	2355	845	0	G2136	1	4442	1663	0.00023
2289	S	VAR	MC58	5	2850	3469	0.00175	NZ-05/33	5	1934	3874	0.00258	M04-240196	0	4379	3080	0	M01-240355	0	2010	1202	0	G2136	2	3111	3753	0.00064
2321	S	VAR	MC58	43	1668	1466	0.02513	NZ-05/33	49	1645	1484	0.02893	M04-240196	37	1614	1513	0.02241	M01-240355	25	1125	1043	0.02174	G2136	12	1653	1047	0.00721
2329	S	VAR	MC58	52	59	2631	0.46847	NZ-05/33	128	411	2751	0.23748	M04-240196	78	946	3189	0.07617	M01-240355	6	27	1951	0.18182	G2136	114	915	3048	0.11079
2345	S	VAR	MC58	37	2749	2172	0.01328	NZ-05/33	26	2433	1878	0.01057	M04-240196	2	4484	1940	0.00045	M01-240355	23	1990	1463	0.01143	G2136	5	3062	2068	0.00163
2346	S	VAR	MC58	375	1204	2392	0.23749	NZ-05/33	137	2187	2161	0.05895	M04-240196	80	4463	3176	0.01761	M01-240355	1	3239	1122	0.00031	G2136	3	5378	1857	0.00056
2377	S	VAR	MC58	169	2510	2806	0.06308	NZ-05/33	45	3025	2128	0.01466	M04-240196	0	0	0	NA	M01-240355	188	1152	2015	0.1403	G2136	45	3177	2409	0.01397
2418	S	VAR	MC58	43	4628	1839	0.00921	NZ-05/33	27	4161	1483	0.00645	M04-240196	28	6894	2068	0.00405	M01-240355	16	2873	1107	0.00554	G2136	17	5157	1944	0.00329
2461	S	CON	MC58	0	3616	1584	0	NZ-05/33	1	3594	1612	0.00028	M04-240196	5	4060	1959	0.00123	M01-240355	0	2411	1009	0	G2136	5	3754	1759	0.00133
2698	S	CON	MC58	0	0	5628	NA	NZ-05/33	1	1811	2096	0.00055	M04-240196	0	0	0	NA	M01-240355	0	0	3571	NA	G2136	3	2050	2444	0.00146
2700	S	VAR	MC58	20	75	1688	0.21053	NZ-05/33	65	142	1701	0.31401	M04-240196	92	107	1719	0.46231	M01-240355	74	553	1675	0.11802	G2136	72	109	1923	0.39779
2741	S	VAR	MC58	0	374	152	0	NZ-05/33	0	251	99	0	M04-240196	0	315	138	0	M01-240355	117	1397	1485	0.07728	G2136	1	731	403	0.00137
2744	S	VAR	MC58	150	409	2131	0.26834	NZ-05/33	68	160	1754	0.29825	M04-240196	154	417	2137	0.2697	M01-240355	90	284	1427	0.24064	G2136	166	610	2319	0.21392
2757	S	VAR	MC58	54	4435	2707	0.01203	NZ-05/33	40	4574	2853	0.00867	M04-240196	88	7997	5119	0.01088	M01-240355	54	4550	2781	0.01173	G2136	65	5893	3694	0.01091
2876	S	VAR	MC58	0	3715	1512	0	NZ-05/33	0	0	0	NA	M04-240196	0	0	0	NA	M01-240355	0	0	0	NA	G2136	14	2914	1888	0.00478
3125	S	VAR	MC58	98	481	2122	0.16926	NZ-05/33	102	979	1887	0.09436	M04-240196	1	3774	1507	0.00026	M01-240355	0	0	0	NA	G2136	0	0	0	NA
3197	S	NA	MC58	0	0	1078	NA	NZ-05/33	0	2	2140	0	M04-240196	0	0	4085	NA	M01-240355	0	4	2013	0	G2136	0	0	560	NA
3204	S	VAR	MC58	0	0	0	NA	NZ-05/33	25	2240	1683	0.01104	M04-240196	0	0	0	NA	M01-240355	0	2	1107	0	G2136	0	0	1001	NA
3210	S	VAR	MC58	2	3777	1494	0.00053	NZ-05/33	0	0	0	NA	M04-240196	0	0	0	NA	M01-240355	0	0	0	NA	G2136	11	4049	1715	0.00271
3504	S	VAR	MC58	8	3341	1859	0.00239	NZ-05/33	16	3532	1848	0.00451	M04-240196	0	0	0	NA	M01-240355	0	2191	989	0	G2136	0	0	0	NA
3547	S	VAR	MC58	283	3958	3216	0.06673	NZ-05/33	14	4592	2299	0.00304	M04-240196	39	7341	3873	0.00528	M01-240355	0	0	0	NA	G2136	6	5497	2526	0.00109
3560	S	VAR	MC58	0	0	542	NA	NZ-05/33	0	1	5514	0	M04-240196	0	0	5452	NA	M01-240355	0	0	0	NA	G2136	1	3	3108	0.25
3711	S	VAR	MC58	126	207	1755	0.37838	NZ-05/33	0	0	0	NA	M04-240196	0	0	0	NA	M01-240355	0	0	0	NA	G2136	119	185	1893	0.39145
3719	S	VAR	MC58	52	3843	1927	0.01335	NZ-05/33	82	2970	1742	0.02687	M04-240196	51	5198	2645	0.00972	M01-240355	2	432	245	0.00461	G2136	34	4135	2181	0.00816
3847	S	VAR	MC58	8	1121	5328	0.00709	NZ-05/33	0	0	0	NA	M04-240196	0	0	0	NA	M01-240355	25	1251	3079	0.01959	G2136	31	310	5204	0.09091
4143	S	VAR	MC58	216	919	1952	0.19031	NZ-05/33	65	1873	1649	0.03354	M04-240196	108	298	1845	0.26601	M01-240355	77	895	1569	0.07922	G2136	0	0	0	NA
4161	S	VAR	MC58	3	4870	1897	0.00062	NZ-05/33	19	4478	1800	0.00423	M04-240196	0	0	0	NA	M01-240355	0	0	0	NA	G2136	0	0	0	NA
4173	S	NA	MC58	0	0	1303	NA	NZ-05/33	0	0	0	NA	M04-240196	0	0	4185	NA	M01-240355	0	0	0	NA	G2136	0	0	0	NA
4375	S	VAR	MC58	0	0	0	NA	NZ-05/33	0	0	0	NA	M04-240196	0	0	0	NA	M01-240355	0	0	0	NA	G2136	107	3095	4357	0.03342
4380	S	CON	MC58	0	0	0	NA	NZ-05/33	0	0	0	NA	M04-240196	0	0	0	NA	M01-240355	0	0	0	NA	G2136	0	6	1418	0
4658	S	VAR	MC58	0	0	0	NA	NZ-05/33	0	0	0	NA	M04-240196	0	0	0	NA	M01-240355	0	0	0	NA	G2136	16	2497	1496	0.00637
4763	S	VAR	MC58	2	2552	1337	0.00078	NZ-05/33	6	1393	1729	0.00429	M04-240196	1	1708	1406	0.00059	M01-240355	0	0	0	NA	G2136	0	0	0	NA
4779	S	VAR	MC58	0	0	0	NA	NZ-05/33	0	0	0	NA	M04-240196	0	0	0	NA	M01-240355	0	0	0	NA	G2136	18	716	1853	0.02452
5219	S	NA	MC58	0	0	2548	NA	NZ-05/33	0	1	4973	0	M04-240196	0	0	0	NA	M01-240355	0	0	0	NA	G2136	0	0	0	NA
5474	S	NA	MC58	0	2505	7393	0	NZ-05/33	0	0	11055	NA	M04-240196	0	0	0	NA	M01-240355	0	1978	3281	0	G2136	0	3403	5602	0
5569	S	VAR	MC58	10	3310	1767	0.00301	NZ-05/33	0	10	4	0	M04-240196	0	0	0	NA	M01-240355	0	0	0	NA	G2136	59	3904	3109	0.01489
5586	S	VAR	MC58	14	3459	1821	0.00403	NZ-05/33	0	0	0	NA	M04-240196	0	20	9	0	M01-240355	0	0	0	NA	G2136	0	0	0	NA
5723	S	VAR	MC58	0	0	0	NA	NZ-05/33	23	100	1654	0.18699	M04-240196	71	1076	2524	0.0619	M01-240355	0	0	0	NA	G2136	139	582	2355	0.19279
189	M	VAR	MC58	7	5162	1891	0.00135	NZ-05/33	2	4980	1783	0.0004	M04-240196	2	6740	2576	0.0003	M01-240355	14	3149	1485	0.00443	G2136	4	5511	1945	0.00073
514	M	CON	MC58	2	2356	1591	0.00085	NZ-05/33	2	2200	1515	0.00091	M04-240196	0	2044	1469	0	M01-240355	1	1550	939	0.00064	G2136	3	2137	1334	0.0014
628	M	VAR	MC58	12	2923	1439	0.00409	NZ-05/33	10	2517	1145	0.00396	M04-240196	12	3099	1543	0.00386	M01-240355	4	2083	895	0.00192	G2136	7	3092	1428	0.00226
715	M	CON	MC58	1	4339	1669	0.00023	NZ-05/33	6	3361	1544	0.00178	M04-240196	1	4884	1897	0.0002	M01-240355	1	2613	991	0.00038	G2136	0	4479	1697	0
1244	M	CON	MC58	3	3894	1572	0.00077	NZ-05/33	4	3296	1425	0.00121	M04-240196	1	4331	1785	0.00023	M01-240355	1	2039	847	0.00049	G2136	1	4019	1540	0.00025
1482	M	VAR	MC58	69	3279	1907	0.02061	NZ-05/33	15	3164	1599	0.00472	M04-240196	71	3589	2150	0.0194	M01-240355	38	2305	1384	0.01622	G2136	52	3280	1980	0.01561
1735	M	VAR	MC58	186	3815	2330	0.04649	NZ-05/33	3	4287	1710	0.0007	M04-240196	2	6232	2601	0.00032	M01-240355	0	3101	1159	0	G2136	5	5010	2110	0.001
1987	M	VAR	MC58	40	5258	2301	0.00755	NZ-05/33	12	4359	1956	0.00275	M04-240196	24	7076	2786	0.00338	M01-240355	30	3020	1637	0.00984	G2136	40	4641	2408	0.00855
2060	M	CON	MC58	1	5203	2993	0.00019	NZ-05/33	5	3764	2161	0.00133	M04-240196	5	5925	3544	0.00084	M01-240355	3	2509	1338	0.00119	G2136	3	5101	2923	0.00059
2071	M	NA	MC58	0	1	6602	0	NZ-05/33	0	0	6957	NA	M04-240196	0	0	7537	NA	M01-240355	0	1	4712	0	G2136	0	0	0	NA
2120	M	VAR	MC58	34	4230	2145	0.00797	NZ-05/33	6	3860	1701	0.00155	M04-240196	38	5332	2725	0.00708	M01-240355	7	2781	1143	0.00251	G2136	7	4381	1804	0.0016
2228	M	VAR	MC58	0	1987	706	0	NZ-05/33	0	1776	651	0	M04-240196	4	1189	515	0.00335	M01-240355	0	1318	485	0	G2136	1	1733	694	0.00058
2242	M	VAR	MC58	0	4471	1413	0	NZ-05/33	0	3808	1146	0	M04-240196	29	4885	2091	0.0059	M01-240355	0	0	0	NA	G2136	16	4209	1703	0.00379
2395	M	VAR	MC58	270	4638	3309	0.05501	NZ-05/33	288	4586	2915	0.05909	M04-240196	284	5602	4090	0.04825	M01-240355	151	3089	2155	0.0466	G2136	282	4777	3279	0.05574
2640	M	VAR	MC58	9	3628	1835	0.00247	NZ-05/33	9	3072	1516	0.00292	M04-240196	4	3896	1826	0.00103	M01-240355	0	0	0	NA	G2136	67	3744	2170	0.01758
2776	M	NA	MC58	0	0	5040	NA	NZ-05/33	1	5	5839	0.16667	M04-240196	1	2	5481	0.33333	M01-240355	0	0	3434	NA	G2136	4	8	5547	0.33333
2812	M	VAR	MC58	3	2210	1482	0.00136	NZ-05/33	3	2158	1535	0.00139	M04-240196	1	2260	1671	0.00044	M01-240355	2	1703	1305	0.00117	G2136	8	2221	1639	0.00359
2958	M	VAR	MC58	27	3195	1801	0.00838	NZ-05/33	0	0	0	NA	M04-240196	0	0	0	NA	M01-240355	21	2225	1174	0.00935	G2136	22	3300	1815	0.00662
2971	M	VAR	MC58	2	4140	1842	0.00048	NZ-05/33	58	2814	1854	0.02019	M04-240196	3	4832	2108	0.00062	M01-240355	0	2313	994	0	G2136	0	0	0	NA
2987	M	CON	MC58	0	1735	2406	0	NZ-05/33	0	638	1523	0	M04-240196	0	1308	2029	0	M01-240355	0	0	0	NA	G2136	0	520	1694	0
3042	M	VAR	MC58	0	0	0	NA	NZ-05/33	9	4179	2067	0.00215	M04-240196	4	5850	1850	0.00068	M01-240355	1	2569	1026	0.00039	G2136	3	5224	2001	0.00057
3225	M	VAR	MC58	37	4745	2495	0.00774	NZ-05/33	4	4737	2060	0.00084	M04-240196	68	7850	4067	0.00859	M01-240355	13	3386	1445	0.00382	G2136	0	0	0	NA
3247	M	VAR	MC58	10	1166	461	0.0085	NZ-05/33	10	620	285	0.01587	M04-240196	14	963	536	0.01433	M01-240355	0	0	0	NA	G2136	42	4125	1880	0.01008
3366	M	VAR	MC58	0	0	0	NA	NZ-05/33	100	2749	1366	0.0351	M04-240196	0	0	0	NA	M01-240355	38	2054	735	0.01816	G2136	64	3272	1261	0.01918
3373	M	VAR	MC58	81	5397	3107	0.01479	NZ-05/33	72	4862	2883	0.01459	M04-240196	118	8394	4873	0.01386	M01-240355	66	4781	2712	0.01362	G2136	19	6302	2771	0.00301
3406	M	NA	MC58	5	2034	4986	0.00245	NZ-05/33	0	0	0	NA	M04-240196	0	0	0	NA	M01-240355	0	1606	2400	0	G2136	0	2535	2920	0
3429	M	VAR	MC58	9	4831	2560	0.00186	NZ-05/33	68	3782	3064	0.01766	M04-240196	21	6350	3634	0.0033	M01-240355	4	2868	1631	0.00139	G2136	0	0	0	NA
3518	M	VAR	MC58	0	2549	1200	0	NZ-05/33	13	1816	1256	0.00711	M04-240196	1	1889	1215	0.00053	M01-240355	0	0	0	NA	G2136	33	1334	1340	0.02414
3522	M	VAR	MC58	2	3968	3426	0.0005	NZ-05/33	29	2831	4387	0.01014	M04-240196	0	4913	4313	0	M01-240355	0	0	0	NA	G2136	0	0	0	NA
3568	M	VAR	MC58	22	3194	1601	0.00684	NZ-05/33	0	0	0	NA	M04-240196	18	3294	1635	0.00543	M01-240355	6	1953	778	0.00306	G2136	0	0	0	NA
3638	M	CON	MC58	4	3539	1688	0.00113	NZ-05/33	2	3154	1402	0.00063	M04-240196	0	0	0	NA	M01-240355	0	0	0	NA	G2136	0	0	0	NA
3686	M	CON	MC58	3	2823	1503	0.00106	NZ-05/33	0	0	0	NA	M04-240196	6	4243	2812	0.00141	M01-240355	1	1734	868	0.00058	G2136	0	0	0	NA
3693	M	VAR	MC58	7	3362	1863	0.00208	NZ-05/33	0	3583	1049	0	M04-240196	0	2212	1016	0	M01-240355	4	1929	997	0.00207	G2136	0	0	0	NA
3788	M	CON	MC58	0	463	164	0	NZ-05/33	0	345	140	0	M04-240196	0	406	183	0	M01-240355	0	0	0	NA	G2136	1	654	440	0.00153
3789	M	NA	MC58	0	0	0	NA	NZ-05/33	0	0	0	NA	M04-240196	4	6	8397	0.4	M01-240355	0	0	0	NA	G2136	0	0	8331	NA
3805	M	CON	MC58	4	3088	1177	0.00129	NZ-05/33	0	0	0	NA	M04-240196	0	0	0	NA	M01-240355	0	0	0	NA	G2136	0	0	0	NA
3843	M	NA	MC58	0	2	3928	0	NZ-05/33	0	0	4420	NA	M04-240196	0	1	4281	0	M01-240355	0	0	0	NA	G2136	0	0	0	NA
3860	M	VAR	MC58	0	0	0	NA	NZ-05/33	0	0	0	NA	M04-240196	0	5841	2244	0	M01-240355	5	3090	1338	0.00162	G2136	24	4949	2179	0.00483
4006	M	VAR	MC58	16	2264	1980	0.00702	NZ-05/33	0	2299	1315	0	M04-240196	7	2532	2242	0.00276	M01-240355	0	0	0	NA	G2136	0	2469	1492	0
4010	M	VAR	MC58	2	8	5220	0.2	NZ-05/33	0	0	0	NA	M04-240196	0	0	0	NA	M01-240355	0	0	0	NA	G2136	2	42	5858	0.04545
4100	M	NA	MC58	0	0	0	NA	NZ-05/33	0	0	0	NA	M04-240196	0	0	0	NA	M01-240355	0	0	0	NA	G2136	0	0	2646	NA
4156	M	CON	MC58	0	0	0	NA	NZ-05/33	1	1185	1355	0.00084	M04-240196	0	0	0	NA	M01-240355	0	0	0	NA	G2136	0	0	0	NA
4441	M	VAR	MC58	0	0	0	NA	NZ-05/33	0	0	0	NA	M04-240196	51	5902	3116	0.00857	M01-240355	0	0	0	NA	G2136	0	0	0	NA
4469	M	VAR	MC58	3	5979	2764	0.0005	NZ-05/33	0	0	0	NA	M04-240196	38	7759	4326	0.00487	M01-240355	0	0	0	NA	G2136	0	0	0	NA
4536	M	NA	MC58	1366	2993	3091	0.31337	NZ-05/33	0	0	0	NA	M04-240196	1825	3309	3919	0.35547	M01-240355	0	0	0	NA	G2136	0	0	0	NA
4711	M	NP	MC58	NP	NP	NP	NA	NZ-05/33	NP	NP	NP	NA	M04-240196	NP	NP	NP	NA	M01-240355	NP	NP	NP	NA	G2136	NP	NP	NP	NA
4815	M	NA	MC58	4	5	4013	0.44444	NZ-05/33	0	0	0	NA	M04-240196	0	0	0	NA	M01-240355	1	7	3111	0.125	G2136	0	0	0	NA
4855	M	VAR	MC58	113	121	1993	0.48291	NZ-05/33	0	0	0	NA	M04-240196	0	0	0	NA	M01-240355	0	0	0	NA	G2136	0	0	0	NA
4901	M	CON	MC58	0	0	0	NA	NZ-05/33	0	0	0	NA	M04-240196	0	2583	2381	0	M01-240355	0	0	0	NA	G2136	0	0	0	NA
4937	M	NP	MC58	NP	NP	NP	NA	NZ-05/33	NP	NP	NP	NA	M04-240196	NP	NP	NP	NA	M01-240355	NP	NP	NP	NA	G2136	NP	NP	NP	NA
4997	M	NP	MC58	NP	NP	NP	NA	NZ-05/33	NP	NP	NP	NA	M04-240196	NP	NP	NP	NA	M01-240355	NP	NP	NP	NA	G2136	NP	NP	NP	NA
5042	M	VAR	MC58	0	0	0	NA	NZ-05/33	10	3054	1153	0.00326	M04-240196	0	0	0	NA	M01-240355	0	0	0	NA	G2136	0	0	0	NA
5054	M	VAR	MC58	0	0	0	NA	NZ-05/33	48	1753	1103	0.02665	M04-240196	0	0	0	NA	M01-240355	0	0	0	NA	G2136	0	0	0	NA
5093	M	NA	MC58	0	0	0	NA	NZ-05/33	0	0	0	NA	M04-240196	0	0	0	NA	M01-240355	0	0	546	NA	G2136	0	0	0	NA
5137	M	CON	MC58	0	0	0	NA	NZ-05/33	6	3420	1919	0.00175	M04-240196	0	0	0	NA	M01-240355	0	0	0	NA	G2136	0	0	0	NA
5416	M	VAR	MC58	0	0	0	NA	NZ-05/33	0	0	0	NA	M04-240196	0	0	0	NA	M01-240355	0	0	0	NA	G2136	5	7	7176	0.41667
5499	M	NA	MC58	0	0	0	NA	NZ-05/33	0	0	5206	NA	M04-240196	0	0	0	NA	M01-240355	0	0	0	NA	G2136	0	0	758	NA
5570	M	CON	MC58	2	3299	2018	0.00061	NZ-05/33	0	6	4	0	M04-240196	0	0	0	NA	M01-240355	0	0	0	NA	G2136	2	4450	2648	0.00045
5585	M	CON	MC58	3	3688	1956	0.00081	NZ-05/33	0	0	0	NA	M04-240196	0	19	9	0	M01-240355	0	0	0	NA	G2136	0	0	0	NA
5604	M	VAR	MC58	0	0	0	NA	NZ-05/33	0	0	0	NA	M04-240196	41	5458	3429	0.00746	M01-240355	0	0	0	NA	G2136	0	0	0	NA
5617	M	VAR	MC58	0	0	0	NA	NZ-05/33	0	0	0	NA	M04-240196	1	49	23	0.02	M01-240355	0	0	0	NA	G2136	0	0	0	NA
5637	M	CON	MC58	0	0	0	NA	NZ-05/33	0	6	7	0	M04-240196	0	0	0	NA	M01-240355	0	0	0	NA	G2136	0	0	0	NA
5643	M	NA	MC58	1	1549	2169	0.00065	NZ-05/33	0	0	4859	NA	M04-240196	0	0	0	NA	M01-240355	0	0	0	NA	G2136	0	0	0	NA
5797	M	NP	MC58	NP	NP	NP	NA	NZ-05/33	NP	NP	NP	NA	M04-240196	NP	NP	NP	NA	M01-240355	NP	NP	NP	NA	G2136	NP	NP	NP	NA
5819	M	NA	MC58	0	0	0	NA	NZ-05/33	0	0	0	NA	M04-240196	0	0	0	NA	M01-240355	0	0	3017	NA	G2136	0	0	6129	NA
5898	M	VAR	MC58	0	0	0	NA	NZ-05/33	13	2761	1724	0.00469	M04-240196	0	0	0	NA	M01-240355	0	0	0	NA	G2136	0	0	0	NA
6144	M	NP	MC58	NP	NP	NP	NA	NZ-05/33	NP	NP	NP	NA	M04-240196	NP	NP	NP	NA	M01-240355	NP	NP	NP	NA	G2136	NP	NP	NP	NA
6147	M	VAR	MC58	0	0	0	NA	NZ-05/33	0	0	0	NA	M04-240196	0	23	18	0	M01-240355	4	1996	1414	0.002	G2136	0	21	11	0
6239	M	NA	MC58	0	0	0	NA	NZ-05/33	0	0	0	NA	M04-240196	0	0	0	NA	M01-240355	0	0	856	NA	G2136	0	0	0	NA
6428	M	NP	MC58	NP	NP	NP	NA	NZ-05/33	NP	NP	NP	NA	M04-240196	NP	NP	NP	NA	M01-240355	NP	NP	NP	NA	G2136	NP	NP	NP	NA
6470	M	CON	MC58	0	0	0	NA	NZ-05/33	0	11	0	0	M04-240196	0	0	0	NA	M01-240355	0	0	0	NA	G2136	0	0	0	NA
22	W	VAR	MC58	9	3043	1662	0.00295	NZ-05/33	10	2484	1532	0.00401	M04-240196	20	3414	1828	0.00582	M01-240355	9	2146	1161	0.00418	G2136	37	2951	1871	0.01238
43	W	VAR	MC58	2	5264	2275	0.00038	NZ-05/33	4	5099	2282	0.00078	M04-240196	3	7042	3131	0.00043	M01-240355	2	3543	1525	0.00056	G2136	12	5568	2657	0.00215
64	W	CON	MC58	4	2177	1116	0.00183	NZ-05/33	1	2176	1062	0.00046	M04-240196	1	2729	1251	0.00037	M01-240355	0	1739	820	0	G2136	5	2747	1464	0.00182
135	W	CON	MC58	1	5225	1949	0.00019	NZ-05/33	1	4880	1772	0.0002	M04-240196	2	6537	2618	0.00031	M01-240355	5	3195	1301	0.00156	G2136	3	5364	1923	0.00056
171	W	CON	MC58	2	4518	1712	0.00044	NZ-05/33	4	4279	1627	0.00093	M04-240196	5	5266	2157	0.00095	M01-240355	1	2753	1136	0.00036	G2136	2	4501	1702	0.00044
191	W	VAR	MC58	2	2395	1919	0.00083	NZ-05/33	1	2415	1450	0.00041	M04-240196	2	2408	2026	0.00083	M01-240355	1	1711	1264	0.00058	G2136	5	2342	1949	0.00213
249	W	VAR	MC58	24	3259	1559	0.00731	NZ-05/33	5	3362	1356	0.00149	M04-240196	14	3402	1730	0.0041	M01-240355	14	2270	971	0.00613	G2136	17	3215	1666	0.00526
316	W	VAR	MC58	3	3829	1977	0.00078	NZ-05/33	0	3944	2020	0	M04-240196	2	4741	2551	0.00042	M01-240355	0	2473	1269	0	G2136	13	4379	2369	0.00296
325	W	VAR	MC58	12	3392	2144	0.00353	NZ-05/33	0	3291	2051	0	M04-240196	4	3693	2380	0.00108	M01-240355	5	2245	1401	0.00222	G2136	3	3125	1973	0.00096
335	W	CON	MC58	4	3836	1453	0.00104	NZ-05/33	0	3844	1290	0	M04-240196	0	4769	1707	0	M01-240355	1	2440	802	0.00041	G2136	5	3931	1424	0.00127
341	W	CON	MC58	3	2262	1606	0.00132	NZ-05/33	1	2367	1770	0.00042	M04-240196	1	2236	1590	0.00045	M01-240355	0	1472	1190	0	G2136	1	2148	1687	0.00047
347	W	CON	MC58	3	2037	1544	0.00147	NZ-05/33	0	2867	1637	0	M04-240196	0	2421	1745	0	M01-240355	0	1282	1145	0	G2136	0	2015	1660	0
398	W	CON	MC58	1	2788	1317	0.00036	NZ-05/33	0	2222	1178	0	M04-240196	1	2884	1609	0.00035	M01-240355	1	1594	881	0.00063	G2136	1	2483	1368	0.0004
403	W	CON	MC58	2	3678	2023	0.00054	NZ-05/33	1	3380	1645	0.0003	M04-240196	2	4829	2348	0.00041	M01-240355	0	2299	1154	0	G2136	0	4109	2131	0
437	W	CON	MC58	3	4058	1772	0.00074	NZ-05/33	4	3326	1707	0.0012	M04-240196	1	5327	2487	0.00019	M01-240355	0	2356	1043	0	G2136	6	4943	2128	0.00121
465	W	CON	MC58	2	4531	1679	0.00044	NZ-05/33	2	3537	1341	0.00057	M04-240196	3	5973	2300	0.0005	M01-240355	1	2519	973	0.0004	G2136	2	5066	1846	0.00039
472	W	CON	MC58	4	3082	1032	0.0013	NZ-05/33	2	2924	1133	0.00068	M04-240196	3	3383	1218	0.00089	M01-240355	1	2189	818	0.00046	G2136	3	3186	1227	0.00094
473	W	VAR	MC58	7	3490	1859	0.002	NZ-05/33	7	3170	1647	0.0022	M04-240196	11	3644	1908	0.00301	M01-240355	1	2176	1107	0.00046	G2136	0	3510	1630	0
484	W	CON	MC58	3	2398	1150	0.00125	NZ-05/33	2	2849	1313	0.0007	M04-240196	3	3472	1651	0.00086	M01-240355	1	1594	805	0.00063	G2136	2	2238	1154	0.00089
515	W	CON	MC58	2	3606	1838	0.00055	NZ-05/33	2	3211	1679	0.00062	M04-240196	1	4173	2211	0.00024	M01-240355	2	2382	1113	0.00084	G2136	1	3666	1860	0.00027
542	W	CON	MC58	3	4274	1641	0.0007	NZ-05/33	3	3428	1379	0.00087	M04-240196	7	5154	1911	0.00136	M01-240355	2	2295	752	0.00087	G2136	0	4276	1411	0
562	W	CON	MC58	2	3339	1176	0.0006	NZ-05/33	3	2841	912	0.00105	M04-240196	2	3481	1258	0.00057	M01-240355	0	2167	708	0	G2136	0	3064	1141	0
595	W	CON	MC58	5	2726	1299	0.00183	NZ-05/33	0	2400	1065	0	M04-240196	1	2774	1430	0.00036	M01-240355	1	1711	823	0.00058	G2136	0	2628	1294	0
616	W	VAR	MC58	2	3197	1452	0.00063	NZ-05/33	1	2749	1187	0.00036	M04-240196	8	3749	1773	0.00213	M01-240355	2	1845	853	0.00108	G2136	5	3452	1533	0.00145
656	W	VAR	MC58	5	3244	1419	0.00154	NZ-05/33	5	2789	1244	0.00179	M04-240196	13	4139	2234	0.00313	M01-240355	8	2000	994	0.00398	G2136	5	3042	1415	0.00164
723	W	CON	MC58	0	2932	1056	0	NZ-05/33	1	2718	1135	0.00037	M04-240196	0	2791	1181	0	M01-240355	1	1686	688	0.00059	G2136	2	3004	1345	0.00067
789	W	CON	MC58	0	2962	1162	0	NZ-05/33	0	2427	1145	0	M04-240196	1	3139	1230	0.00032	M01-240355	1	1823	704	0.00055	G2136	0	2850	1065	0
822	W	CON	MC58	0	2255	949	0	NZ-05/33	1	2007	868	0.0005	M04-240196	0	2426	973	0	M01-240355	0	1500	539	0	G2136	0	2209	1072	0
867	W	CON	MC58	0	0	0	NA	NZ-05/33	1	2641	968	0.00038	M04-240196	1	3336	1344	0.0003	M01-240355	0	1716	666	0	G2136	0	2930	1092	0
872	W	VAR	MC58	12	2653	1090	0.0045	NZ-05/33	13	2213	943	0.00584	M04-240196	24	2352	995	0.0101	M01-240355	18	1504	658	0.01183	G2136	18	2367	1010	0.00755
891	W	CON	MC58	0	3805	1795	0	NZ-05/33	1	3248	1530	0.00031	M04-240196	2	4404	2164	0.00045	M01-240355	1	2249	976	0.00044	G2136	2	3653	1848	0.00055
1064	W	CON	MC58	1	1040	438	0.00096	NZ-05/33	0	421	146	0	M04-240196	7	3969	1328	0.00176	M01-240355	0	339	196	0	G2136	4	3353	1096	0.00119
1073	W	CON	MC58	0	3381	1391	0	NZ-05/33	2	2878	1185	0.00069	M04-240196	2	3571	1503	0.00056	M01-240355	0	2177	908	0	G2136	1	2859	1284	0.00035
1077	W	CON	MC58	7	4675	1428	0.0015	NZ-05/33	3	3838	1258	0.00078	M04-240196	1	5340	1832	0.00019	M01-240355	1	2613	845	0.00038	G2136	0	4632	1564	0
1190	W	VAR	MC58	24	3274	1423	0.00728	NZ-05/33	2	2854	1206	0.0007	M04-240196	5	3673	1583	0.00136	M01-240355	3	1910	771	0.00157	G2136	6	3151	1359	0.0019
1240	W	VAR	MC58	0	2115	860	0	NZ-05/33	3	1904	853	0.00157	M04-240196	2	1971	834	0.00101	M01-240355	0	1464	641	0	G2136	5	1844	1006	0.0027
1281	W	CON	MC58	1	2284	945	0.00044	NZ-05/33	1	2431	990	0.00041	M04-240196	3	2288	1036	0.00131	M01-240355	2	1604	643	0.00125	G2136	0	2403	991	0
1297	W	CON	MC58	6	3993	1567	0.0015	NZ-05/33	4	3815	1533	0.00105	M04-240196	3	4560	1713	0.00066	M01-240355	3	2366	967	0.00127	G2136	5	4172	1654	0.0012
1302	W	CON	MC58	3	3069	1463	0.00098	NZ-05/33	2	3145	1451	0.00064	M04-240196	3	3393	1674	0.00088	M01-240355	3	2019	890	0.00148	G2136	2	3072	1438	0.00065
1352	W	CON	MC58	1	2835	1406	0.00035	NZ-05/33	0	2799	1428	0	M04-240196	0	2273	1463	0	M01-240355	0	1806	976	0	G2136	3	2695	1476	0.00111
1364	W	CON	MC58	5	5385	2111	0.00093	NZ-05/33	1	5032	1891	0.0002	M04-240196	1	7099	2804	0.00014	M01-240355	1	3253	1208	0.00031	G2136	4	3935	1289	0.00102
1417	W	CON	MC58	3	3944	1623	0.00076	NZ-05/33	1	3731	1569	0.00027	M04-240196	3	4360	1863	0.00069	M01-240355	1	2600	1109	0.00038	G2136	3	3956	1667	0.00076
1462	W	CON	MC58	1	3646	1591	0.00027	NZ-05/33	0	3123	1185	0	M04-240196	0	3631	1400	0	M01-240355	1	2515	919	0.0004	G2136	0	3548	1289	0
1513	W	CON	MC58	4	2577	1282	0.00155	NZ-05/33	4	2201	1051	0.00181	M04-240196	5	2648	1525	0.00188	M01-240355	0	1700	825	0	G2136	5	2526	1309	0.00198
1567	W	CON	MC58	0	3120	1466	0	NZ-05/33	0	2623	1274	0	M04-240196	4	3731	1761	0.00107	M01-240355	1	1888	1091	0.00053	G2136	4	3190	1704	0.00125
1568	W	VAR	MC58	0	911	238	0	NZ-05/33	0	411	149	0	M04-240196	2	412	222	0.00483	M01-240355	0	2388	532	0	G2136	4	11	367	0.26667
1571	W	CON	MC58	6	4277	1608	0.0014	NZ-05/33	0	4336	1458	0	M04-240196	5	5059	2051	0.00099	M01-240355	0	2920	1175	0	G2136	2	4262	1702	0.00047
1635	W	CON	MC58	4	3861	1439	0.00103	NZ-05/33	6	3948	1642	0.00152	M04-240196	1	5853	1953	0.00017	M01-240355	1	2517	839	0.0004	G2136	5	4694	1752	0.00106
1655	W	CON	MC58	3	3615	1315	0.00083	NZ-05/33	1	3498	1199	0.00029	M04-240196	1	4182	1539	0.00024	M01-240355	0	2770	947	0	G2136	1	3948	1331	0.00025
1658	W	VAR	MC58	22	2881	2090	0.00758	NZ-05/33	15	3023	2015	0.00494	M04-240196	18	3262	2371	0.00549	M01-240355	13	2226	1547	0.00581	G2136	16	3172	2328	0.00502
1667	W	CON	MC58	3	5612	2108	0.00053	NZ-05/33	3	5218	2101	0.00057	M04-240196	2	6605	2737	0.0003	M01-240355	2	3489	1239	0.00057	G2136	3	5397	2083	0.00056
1734	W	CON	MC58	0	4720	1704	0	NZ-05/33	0	4615	1792	0	M04-240196	5	5916	2437	0.00084	M01-240355	0	3390	1206	0	G2136	1	4963	1780	0.0002
1767	W	CON	MC58	2	4598	1787	0.00043	NZ-05/33	0	3799	1267	0	M04-240196	5	5336	2191	0.00094	M01-240355	3	3112	1174	0.00096	G2136	1	4126	1905	0.00024
1776	W	VAR	MC58	3	4061	1397	0.00074	NZ-05/33	10	3889	1576	0.00256	M04-240196	5	4918	1347	0.00102	M01-240355	2	2516	929	0.00079	G2136	2	4428	1605	0.00045
1789	W	VAR	MC58	10	3761	1839	0.00265	NZ-05/33	2	3362	1625	0.00059	M04-240196	5	4616	2220	0.00108	M01-240355	0	2142	992	0	G2136	3	3940	1978	0.00076
1806	W	VAR	MC58	0	2203	964	0	NZ-05/33	0	1912	791	0	M04-240196	8	2197	1198	0.00363	M01-240355	12	1382	773	0.00861	G2136	2	2132	1268	0.00094
1824	W	CON	MC58	2	3560	1994	0.00056	NZ-05/33	1	4499	1854	0.00022	M04-240196	0	4664	2460	0	M01-240355	0	3167	1231	0	G2136	0	4979	1961	0
1834	W	VAR	MC58	1	561	244	0.00178	NZ-05/33	3	3671	1497	0.00082	M04-240196	0	1026	439	0	M01-240355	1	281	135	0.00355	G2136	5	5297	2205	0.00094
1897	W	CON	MC58	3	3375	1429	0.00089	NZ-05/33	2	2993	1215	0.00067	M04-240196	1	3816	1623	0.00026	M01-240355	2	2100	878	0.00095	G2136	3	3329	1392	0.0009
1908	W	VAR	MC58	1	3185	1414	0.00031	NZ-05/33	6	2982	1331	0.00201	M04-240196	2	3089	1342	0.00065	M01-240355	3	2064	865	0.00145	G2136	4	3068	1298	0.0013
1957	W	VAR	MC58	2	663	335	0.00301	NZ-05/33	6	696	309	0.00855	M04-240196	6	789	330	0.00755	M01-240355	10	1933	870	0.00515	G2136	18	3824	1263	0.00469
1961	W	CON	MC58	1	3668	1054	0.00027	NZ-05/33	1	3400	1232	0.00029	M04-240196	1	3851	1165	0.00026	M01-240355	0	2147	629	0	G2136	3	2274	917	0.00132
1985	W	CON	MC58	2	2740	1347	0.00073	NZ-05/33	3	2989	1351	0.001	M04-240196	1	3442	1567	0.00029	M01-240355	2	2142	992	0.00093	G2136	1	2944	1381	0.00034
2033	W	CON	MC58	6	4020	1595	0.00149	NZ-05/33	2	3163	1094	0.00063	M04-240196	1	5133	1872	0.00019	M01-240355	0	2236	861	0	G2136	3	4142	1536	0.00072
2036	W	CON	MC58	0	2702	994	0	NZ-05/33	0	2450	890	0	M04-240196	1	2809	1089	0.00036	M01-240355	0	1887	672	0	G2136	0	2785	1062	0
2040	W	CON	MC58	0	3730	1515	0	NZ-05/33	0	2604	1108	0	M04-240196	0	4134	1773	0	M01-240355	2	1842	693	0.00108	G2136	1	3261	1357	0.00031
2042	W	CON	MC58	2	2881	1051	0.00069	NZ-05/33	3	2333	987	0.00128	M04-240196	6	4617	1767	0.0013	M01-240355	0	2344	858	0	G2136	6	3956	1613	0.00151
2091	W	CON	MC58	0	6336	2139	0	NZ-05/33	1	6206	2067	0.00016	M04-240196	5	9493	3236	0.00053	M01-240355	4	4117	1499	0.00097	G2136	2	7133	2419	0.00028
2092	W	CON	MC58	1	3834	2430	0.00026	NZ-05/33	7	4343	2269	0.00161	M04-240196	5	7187	2977	0.0007	M01-240355	0	2644	1633	0	G2136	1	5444	2471	0.00018
2102	W	CON	MC58	3	6411	2274	0.00047	NZ-05/33	4	5602	1945	0.00071	M04-240196	6	8242	3074	0.00073	M01-240355	3	3445	1208	0.00087	G2136	5	6895	2488	0.00072
2144	W	VAR	MC58	6	4037	1662	0.00148	NZ-05/33	5	3557	1422	0.0014	M04-240196	7	4429	1870	0.00158	M01-240355	3	2447	963	0.00122	G2136	9	3994	1607	0.00225
2163	W	VAR	MC58	13	2591	1166	0.00499	NZ-05/33	18	2356	1049	0.00758	M04-240196	14	2592	1170	0.00537	M01-240355	6	1762	726	0.00339	G2136	14	2553	1137	0.00545
2202	W	CON	MC58	1	3765	1189	0.00027	NZ-05/33	0	3171	1044	0	M04-240196	2	4040	1325	0.00049	M01-240355	0	2234	743	0	G2136	2	3502	1128	0.00057
2224	W	CON	MC58	2	3297	1330	0.00061	NZ-05/33	3	2460	964	0.00122	M04-240196	2	4766	1754	0.00042	M01-240355	2	1872	797	0.00107	G2136	2	3992	1632	0.0005
2232	W	VAR	MC58	4	4167	1498	0.00096	NZ-05/33	10	3183	1304	0.00313	M04-240196	4	5020	1849	0.0008	M01-240355	2	2199	812	0.00091	G2136	2	4201	1569	0.00048
2236	W	VAR	MC58	12	2391	1142	0.00499	NZ-05/33	16	2040	964	0.00778	M04-240196	19	2454	1056	0.00768	M01-240355	5	1570	715	0.00317	G2136	25	2583	1001	0.00959
2250	W	VAR	MC58	30	2172	1586	0.01362	NZ-05/33	19	2067	1576	0.00911	M04-240196	31	2670	1755	0.01148	M01-240355	12	1160	975	0.01024	G2136	39	2200	1594	0.01742
2270	W	CON	MC58	2	4052	1245	0.00049	NZ-05/33	2	3442	1074	0.00058	M04-240196	0	4265	1363	0	M01-240355	2	2403	738	0.00083	G2136	0	3974	1273	0
2324	W	VAR	MC58	6	2597	1520	0.00231	NZ-05/33	5	2474	1233	0.00202	M04-240196	7	2928	1597	0.00239	M01-240355	3	1702	982	0.00176	G2136	2	2757	1416	0.00072
2348	W	VAR	MC58	21	5317	2686	0.00393	NZ-05/33	62	4851	2746	0.01262	M04-240196	33	6788	3390	0.00484	M01-240355	17	3363	1650	0.00503	G2136	18	5324	2668	0.00337
2356	W	CON	MC58	3	3659	1482	0.00082	NZ-05/33	2	4090	1398	0.00049	M04-240196	2	4360	1570	0.00046	M01-240355	2	2964	1093	0.00067	G2136	1	3808	1312	0.00026
2367	W	CON	MC58	0	3675	1883	0	NZ-05/33	1	3202	1389	0.00031	M04-240196	0	4468	2185	0	M01-240355	0	2281	1104	0	G2136	0	5	5291	0
2384	W	VAR	MC58	7	5486	2594	0.00127	NZ-05/33	8	4429	2001	0.0018	M04-240196	7	6727	3144	0.00104	M01-240355	5	1659	964	0.003	G2136	10	5497	2599	0.00182
2394	W	CON	MC58	5	4209	2095	0.00119	NZ-05/33	2	4138	1975	0.00048	M04-240196	6	5546	3070	0.00108	M01-240355	1	3100	1452	0.00032	G2136	4	4296	2353	0.00093
2410	W	CON	MC58	3	4318	1663	0.00069	NZ-05/33	1	3644	1322	0.00027	M04-240196	1	4860	1771	0.00021	M01-240355	4	2187	831	0.00183	G2136	0	4019	1598	0
2414	W	CON	MC58	1	4057	1579	0.00025	NZ-05/33	3	3266	1400	0.00092	M04-240196	3	4402	1711	0.00068	M01-240355	1	2082	1086	0.00048	G2136	4	3433	1569	0.00116
2416	W	CON	MC58	0	3901	1672	0	NZ-05/33	2	3153	1471	0.00063	M04-240196	5	5218	2210	0.00096	M01-240355	1	2048	968	0.00049	G2136	5	4145	1869	0.0012
2425	W	CON	MC58	1	5883	1677	0.00017	NZ-05/33	1	5642	1659	0.00018	M04-240196	1	7695	2321	0.00013	M01-240355	5	3696	1310	0.00135	G2136	1	5494	1716	0.00018
2429	W	VAR	MC58	61	3261	1588	0.01836	NZ-05/33	48	3181	1633	0.01487	M04-240196	62	4179	2084	0.01462	M01-240355	0	0	0	NA	G2136	42	3366	1711	0.01232
2433	W	VAR	MC58	35	5796	2587	0.006	NZ-05/33	26	4990	2333	0.00518	M04-240196	42	8156	3751	0.00512	M01-240355	5	730	340	0.0068	G2136	19	6785	2651	0.00279
2451	W	VAR	MC58	14	3106	1361	0.00449	NZ-05/33	10	4579	1956	0.00218	M04-240196	1	1468	795	0.00068	M01-240355	3	1952	754	0.00153	G2136	6	5516	2461	0.00109
2482	W	VAR	MC58	15	3729	1752	0.00401	NZ-05/33	21	3209	1429	0.0065	M04-240196	26	4314	1945	0.00599	M01-240355	10	2272	994	0.00438	G2136	12	3681	1705	0.00325
2485	W	VAR	MC58	5	3790	1402	0.00132	NZ-05/33	7	3356	1219	0.00208	M04-240196	3	4327	1683	0.00069	M01-240355	5	2295	1057	0.00217	G2136	10	3773	1710	0.00264
2487	W	VAR	MC58	12	3027	1507	0.00395	NZ-05/33	1	2527	1010	0.0004	M04-240196	0	0	0	NA	M01-240355	0	2232	999	0	G2136	3	3168	1374	0.00095
2490	W	VAR	MC58	11	3390	1643	0.00323	NZ-05/33	8	2766	1461	0.00288	M04-240196	6	4730	2377	0.00127	M01-240355	1	2186	896	0.00046	G2136	11	4082	1889	0.00269
2517	W	CON	MC58	0	3482	1076	0	NZ-05/33	0	2948	905	0	M04-240196	0	0	0	NA	M01-240355	1	2022	616	0.00049	G2136	1	2998	960	0.00033
2525	W	CON	MC58	0	0	0	NA	NZ-05/33	2	3123	1247	0.00064	M04-240196	2	4475	1508	0.00045	M01-240355	0	0	0	NA	G2136	2	3918	1726	0.00051
2552	W	CON	MC58	4	4340	1380	0.00092	NZ-05/33	6	3889	1347	0.00154	M04-240196	8	4772	1751	0.00167	M01-240355	0	2733	906	0	G2136	6	4062	1524	0.00147
2563	W	CON	MC58	5	5824	2035	0.00086	NZ-05/33	8	4692	1742	0.0017	M04-240196	7	7027	2605	0.001	M01-240355	3	3274	1197	0.00092	G2136	1	5190	1780	0.00019
2600	W	CON	MC58	0	3508	1354	0	NZ-05/33	0	2942	1229	0	M04-240196	0	0	0	NA	M01-240355	1	2249	824	0.00044	G2136	0	3467	1348	0
2630	W	VAR	MC58	8	3644	1397	0.00219	NZ-05/33	10	3122	1171	0.00319	M04-240196	19	4455	1717	0.00425	M01-240355	0	0	0	NA	G2136	17	4100	1786	0.00413
2632	W	CON	MC58	0	0	0	NA	NZ-05/33	0	0	0	NA	M04-240196	0	0	0	NA	M01-240355	2	2805	1157	0.00071	G2136	0	0	0	NA
2638	W	CON	MC58	2	4096	1817	0.00049	NZ-05/33	3	3294	1522	0.00091	M04-240196	1	4627	2083	0.00022	M01-240355	0	0	0	NA	G2136	0	3813	1761	0
2654	W	CON	MC58	2	2829	1140	0.00071	NZ-05/33	0	0	0	NA	M04-240196	3	2930	1246	0.00102	M01-240355	2	1857	660	0.00108	G2136	1	2654	949	0.00038
2683	W	CON	MC58	0	524	266	0	NZ-05/33	0	529	248	0	M04-240196	0	701	398	0	M01-240355	0	342	145	0	G2136	1	3726	1449	0.00027
2724	W	CON	MC58	0	0	0	NA	NZ-05/33	1	3152	1033	0.00032	M04-240196	6	5615	2111	0.00107	M01-240355	1	2374	789	0.00042	G2136	6	4565	1620	0.00131
2782	W	VAR	MC58	13	1833	806	0.00704	NZ-05/33	11	790	357	0.01373	M04-240196	16	1212	622	0.01303	M01-240355	0	0	0	NA	G2136	89	4419	2367	0.01974
2805	W	CON	MC58	0	3362	1419	0	NZ-05/33	0	0	0	NA	M04-240196	0	3829	1816	0	M01-240355	1	2103	853	0.00048	G2136	0	3466	1550	0
2867	W	CON	MC58	2	2664	1078	0.00075	NZ-05/33	0	4338	1777	0	M04-240196	0	2414	1490	0	M01-240355	1	2323	786	0.00043	G2136	2	5016	1968	0.0004
2871	W	VAR	MC58	7	3416	1699	0.00204	NZ-05/33	0	0	0	NA	M04-240196	5	4369	2016	0.00114	M01-240355	4	2390	1129	0.00167	G2136	5	3772	1809	0.00132
2903	W	CON	MC58	0	4117	1472	0	NZ-05/33	1	2136	909	0.00047	M04-240196	0	0	0	NA	M01-240355	0	3002	1024	0	G2136	0	705	231	0
2943	W	VAR	MC58	8	3228	1485	0.00247	NZ-05/33	7	4716	1804	0.00148	M04-240196	12	6125	2567	0.00196	M01-240355	2	2048	1004	0.00098	G2136	0	0	0	NA
2946	W	CON	MC58	0	466	161	0	NZ-05/33	1	2167	726	0.00046	M04-240196	0	412	425	0	M01-240355	0	1633	529	0	G2136	1	4528	1100	0.00022
2956	W	VAR	MC58	8	3165	1554	0.00252	NZ-05/33	5	3210	1537	0.00156	M04-240196	13	3982	2044	0.00325	M01-240355	8	2161	1047	0.00369	G2136	0	0	0	NA
2967	W	CON	MC58	1	4038	1481	0.00025	NZ-05/33	0	3506	1085	0	M04-240196	1	4923	1791	0.0002	M01-240355	4	2354	927	0.0017	G2136	0	0	0	NA
2994	W	VAR	MC58	6	2207	1502	0.00271	NZ-05/33	3	1831	1260	0.00164	M04-240196	3	2025	1452	0.00148	M01-240355	2	1489	920	0.00134	G2136	0	0	0	NA
2996	W	CON	MC58	2	2600	1002	0.00077	NZ-05/33	0	2294	837	0	M04-240196	1	3138	1056	0.00032	M01-240355	1	858	490	0.00116	G2136	0	0	0	NA
3015	W	CON	MC58	1	5069	1523	0.0002	NZ-05/33	0	0	0	NA	M04-240196	0	5312	2232	0	M01-240355	0	2457	976	0	G2136	0	0	0	NA
3016	W	VAR	MC58	13	4246	1601	0.00305	NZ-05/33	15	3654	1605	0.00409	M04-240196	0	0	0	NA	M01-240355	0	0	0	NA	G2136	28	4045	1592	0.00687
3019	W	CON	MC58	3	5835	2555	0.00051	NZ-05/33	1	5591	2397	0.00018	M04-240196	6	8759	3773	0.00068	M01-240355	1	3649	1167	0.00027	G2136	0	0	0	NA
3061	W	VAR	MC58	4	3330	1480	0.0012	NZ-05/33	5	3070	1376	0.00163	M04-240196	4	3479	1628	0.00115	M01-240355	5	2039	884	0.00245	G2136	0	0	0	NA
3068	W	VAR	MC58	1	4148	1640	0.00024	NZ-05/33	3	3572	1470	0.00084	M04-240196	2	4620	1976	0.00043	M01-240355	1	2693	1010	0.00037	G2136	22	3754	1476	0.00583
3090	W	CON	MC58	2	3231	1465	0.00062	NZ-05/33	3	2979	1339	0.00101	M04-240196	1	3552	1543	0.00028	M01-240355	4	2303	947	0.00173	G2136	2	3414	1449	0.00059
3103	W	CON	MC58	4	4816	2275	0.00083	NZ-05/33	0	3993	1631	0	M04-240196	7	5963	2844	0.00117	M01-240355	0	0	0	NA	G2136	1	5909	2379	0.00017
3119	W	CON	MC58	2	2356	907	0.00085	NZ-05/33	0	1975	805	0	M04-240196	2	2065	1009	0.00097	M01-240355	0	1564	614	0	G2136	0	0	0	NA
3126	W	CON	MC58	0	2784	1423	0	NZ-05/33	0	2343	1218	0	M04-240196	0	3328	1745	0	M01-240355	0	0	0	NA	G2136	0	0	0	NA
3135	W	CON	MC58	0	0	0	NA	NZ-05/33	0	0	0	NA	M04-240196	0	0	0	NA	M01-240355	0	0	0	NA	G2136	1	3509	1551	0.00028
3203	W	CON	MC58	0	3578	1382	0	NZ-05/33	1	3000	1117	0.00033	M04-240196	0	0	0	NA	M01-240355	0	1965	879	0	G2136	3	3483	1526	0.00086
3222	W	VAR	MC58	3	6704	2241	0.00045	NZ-05/33	11	5989	2311	0.00183	M04-240196	23	9815	3984	0.00234	M01-240355	12	4228	1587	0.00283	G2136	0	0	0	NA
3235	W	CON	MC58	1	3228	1513	0.00031	NZ-05/33	0	0	0	NA	M04-240196	0	4880	2117	0	M01-240355	1	1574	663	0.00063	G2136	0	2897	1171	0
3287	W	CON	MC58	3	4744	1386	0.00063	NZ-05/33	1	4414	1295	0.00023	M04-240196	3	5215	1592	0.00057	M01-240355	0	0	0	NA	G2136	1	4496	1394	0.00022
3292	W	CON	MC58	0	4814	1995	0	NZ-05/33	0	3865	1613	0	M04-240196	3	5611	2443	0.00053	M01-240355	0	0	0	NA	G2136	0	0	0	NA
3305	W	CON	MC58	0	4631	1782	0	NZ-05/33	0	0	0	NA	M04-240196	1	5807	2225	0.00017	M01-240355	1	3231	1100	0.00031	G2136	0	4904	1838	0
3335	W	CON	MC58	0	0	0	NA	NZ-05/33	1	3316	1517	0.0003	M04-240196	0	0	0	NA	M01-240355	3	2548	1127	0.00118	G2136	3	3886	1663	0.00077
3393	W	CON	MC58	4	4732	1969	0.00084	NZ-05/33	3	3945	1655	0.00076	M04-240196	0	5693	2467	0	M01-240355	0	216	86	0	G2136	2	4411	1877	0.00045
3401	W	VAR	MC58	13	4822	2287	0.00269	NZ-05/33	9	3806	1859	0.00236	M04-240196	26	6356	3074	0.00407	M01-240355	0	0	0	NA	G2136	0	0	0	NA
3440	W	CON	MC58	3	4880	1942	0.00061	NZ-05/33	5	4571	1865	0.00109	M04-240196	2	6335	2700	0.00032	M01-240355	5	3146	1342	0.00159	G2136	0	0	0	NA
3451	W	CON	MC58	0	3600	1436	0	NZ-05/33	0	0	0	NA	M04-240196	0	3632	1381	0	M01-240355	0	2255	900	0	G2136	4	4143	1605	0.00096
3510	W	CON	MC58	0	500	119	0	NZ-05/33	0	934	287	0	M04-240196	2	4373	1062	0.00046	M01-240355	0	361	138	0	G2136	1	4005	839	0.00025
3517	W	VAR	MC58	7	4479	1450	0.00156	NZ-05/33	17	3830	1435	0.00442	M04-240196	7	4836	1638	0.00145	M01-240355	0	0	0	NA	G2136	8	4018	1342	0.00199
3521	W	CON	MC58	3	5426	2139	0.00055	NZ-05/33	2	4462	1833	0.00045	M04-240196	2	6187	2624	0.00032	M01-240355	0	0	0	NA	G2136	0	0	0	NA
3526	W	CON	MC58	0	0	0	NA	NZ-05/33	0	0	0	NA	M04-240196	2	4889	2050	0.00041	M01-240355	1	2356	878	0.00042	G2136	2	4088	1622	0.00049
3544	W	CON	MC58	0	3950	1675	0	NZ-05/33	0	4230	1767	0	M04-240196	0	0	0	NA	M01-240355	0	2665	1078	0	G2136	0	0	0	NA
3601	W	CON	MC58	0	0	0	NA	NZ-05/33	1	5197	1864	0.00019	M04-240196	5	8950	3211	0.00056	M01-240355	5	5053	1963	0.00099	G2136	2	5768	2396	0.00035
3621	W	CON	MC58	0	0	0	NA	NZ-05/33	0	0	0	NA	M04-240196	0	0	0	NA	M01-240355	2	2375	846	0.00084	G2136	2	3890	1420	0.00051
3649	W	CON	MC58	4	3822	1847	0.00105	NZ-05/33	0	0	0	NA	M04-240196	3	5214	2715	0.00058	M01-240355	0	31	3260	0	G2136	0	34	5580	0
3657	W	CON	MC58	6	4946	2246	0.00121	NZ-05/33	0	0	0	NA	M04-240196	0	0	0	NA	M01-240355	2	3153	1107	0.00063	G2136	8	4847	2250	0.00165
3671	W	VAR	MC58	7	5233	1993	0.00134	NZ-05/33	10	4031	1520	0.00247	M04-240196	7	6432	2555	0.00109	M01-240355	0	0	0	NA	G2136	0	0	0	NA
3759	W	VAR	MC58	9	4091	1412	0.0022	NZ-05/33	5	3158	1121	0.00158	M04-240196	8	4965	1941	0.00161	M01-240355	3	2406	916	0.00125	G2136	12	3906	1490	0.00306
3781	W	CON	MC58	0	324	80	0	NZ-05/33	0	463	143	0	M04-240196	0	568	270	0	M01-240355	0	1392	258	0	G2136	0	3402	817	0
3815	W	CON	MC58	0	3820	1363	0	NZ-05/33	0	0	0	NA	M04-240196	0	4014	1532	0	M01-240355	0	0	0	NA	G2136	0	0	0	NA
3871	W	CON	MC58	0	0	0	NA	NZ-05/33	0	0	0	NA	M04-240196	4	2509	1167	0.00159	M01-240355	0	0	0	NA	G2136	0	1	3250	0
3900	W	CON	MC58	0	0	0	NA	NZ-05/33	0	0	0	NA	M04-240196	0	0	0	NA	M01-240355	2	2141	889	0.00093	G2136	3	3567	1336	0.00084
3920	W	CON	MC58	0	0	0	NA	NZ-05/33	0	0	0	NA	M04-240196	0	0	0	NA	M01-240355	3	3059	1337	0.00098	G2136	0	0	0	NA
3931	W	CON	MC58	1	5188	2041	0.00019	NZ-05/33	0	0	0	NA	M04-240196	3	6227	2497	0.00048	M01-240355	0	0	0	NA	G2136	0	0	0	NA
3945	W	VAR	MC58	0	0	0	NA	NZ-05/33	0	0	0	NA	M04-240196	0	0	0	NA	M01-240355	16	2925	1533	0.00544	G2136	31	4940	2617	0.00624
3959	W	CON	MC58	0	0	0	NA	NZ-05/33	0	0	0	NA	M04-240196	0	0	0	NA	M01-240355	4	3141	1323	0.00127	G2136	8	5454	2160	0.00146
3998	W	CON	MC58	1	3478	1058	0.00029	NZ-05/33	0	0	0	NA	M04-240196	0	0	0	NA	M01-240355	0	0	0	NA	G2136	0	0	0	NA
4061	W	CON	MC58	0	0	0	NA	NZ-05/33	4	2777	1161	0.00144	M04-240196	6	3913	1657	0.00153	M01-240355	0	0	0	NA	G2136	0	0	0	NA
4284	W	NP	MC58	0	0	0	NA	NZ-05/33	0	0	0	NA	M04-240196	0	0	0	NA	M01-240355	0	0	0	NA	G2136	0	0	0	NA
4331	W	CON	MC58	0	0	0	NA	NZ-05/33	0	0	0	NA	M04-240196	0	0	0	NA	M01-240355	5	2802	1577	0.00178	G2136	5	5184	2899	0.00096
4332	W	VAR	MC58	0	0	0	NA	NZ-05/33	0	0	0	NA	M04-240196	0	0	0	NA	M01-240355	6	3122	1619	0.00192	G2136	19	5553	2934	0.00341
4337	W	CON	MC58	0	0	0	NA	NZ-05/33	0	0	0	NA	M04-240196	0	0	0	NA	M01-240355	1	2336	839	0.00043	G2136	0	0	0	NA
4488	W	NP	MC58	NP	NP	NP	NA	NZ-05/33	NP	NP	NP	NA	M04-240196	NP	NP	NP	NA	M01-240355	NP	NP	NP	NA	G2136	NP	NP	NP	NA
4494	W	NP	MC58	0	0	0	NA	NZ-05/33	0	0	0	NA	M04-240196	0	0	0	NA	M01-240355	0	0	0	NA	G2136	0	0	0	NA
4603	W	CON	MC58	0	0	0	NA	NZ-05/33	2	1496	909	0.00134	M04-240196	0	0	0	NA	M01-240355	1	1043	670	0.00096	G2136	0	0	0	NA
4646	W	CON	MC58	0	0	0	NA	NZ-05/33	0	0	0	NA	M04-240196	10	7665	3063	0.0013	M01-240355	0	0	0	NA	G2136	6	4904	1844	0.00122
4698	W	CON	MC58	0	0	0	NA	NZ-05/33	0	0	0	NA	M04-240196	0	0	0	NA	M01-240355	1	1476	666	0.00068	G2136	1	2291	913	0.00044
4736	W	VAR	MC58	5	712	318	0.00697	NZ-05/33	6	796	374	0.00748	M04-240196	2	818	394	0.00244	M01-240355	10	1980	842	0.00503	G2136	9	3967	1096	0.00226
4772	W	VAR	MC58	7	4449	1674	0.00157	NZ-05/33	8	3921	1373	0.00204	M04-240196	6	4941	1847	0.00121	M01-240355	3	2309	901	0.0013	G2136	10	4276	1514	0.00233
4902	W	CON	MC58	0	0	0	NA	NZ-05/33	0	0	0	NA	M04-240196	0	3594	1285	0	M01-240355	1	2264	787	0.00044	G2136	0	0	0	NA
4948	W	CON	MC58	0	0	0	NA	NZ-05/33	0	0	0	NA	M04-240196	8	7102	3208	0.00113	M01-240355	0	0	0	NA	G2136	5	4491	2019	0.00111
5099	W	CON	MC58	1	3571	1530	0.00028	NZ-05/33	0	0	0	NA	M04-240196	5	5105	2083	0.00098	M01-240355	0	0	0	NA	G2136	3	4375	1673	0.00069
5127	W	CON	MC58	0	0	0	NA	NZ-05/33	0	0	0	NA	M04-240196	0	0	0	NA	M01-240355	0	0	0	NA	G2136	1	3599	1809	0.00028
5141	W	CON	MC58	3	4074	1490	0.00074	NZ-05/33	1	3776	1308	0.00026	M04-240196	3	5954	2282	0.0005	M01-240355	3	2397	953	0.00125	G2136	4	4526	1677	0.00088
5193	W	VAR	MC58	52	4733	1809	0.01087	NZ-05/33	0	0	0	NA	M04-240196	0	0	0	NA	M01-240355	0	0	0	NA	G2136	0	0	0	NA
5272	W	CON	MC58	6	4562	1611	0.00131	NZ-05/33	0	3880	1127	0	M04-240196	0	0	0	NA	M01-240355	4	2568	902	0.00156	G2136	0	0	0	NA
5357	W	NP	MC58	NP	NP	NP	NA	NZ-05/33	NP	NP	NP	NA	M04-240196	NP	NP	NP	NA	M01-240355	NP	NP	NP	NA	G2136	NP	NP	NP	NA
5384	W	NP	MC58	NP	NP	NP	NA	NZ-05/33	NP	NP	NP	NA	M04-240196	NP	NP	NP	NA	M01-240355	NP	NP	NP	NA	G2136	NP	NP	NP	NA
5470	W	CON	MC58	0	0	0	NA	NZ-05/33	0	9	3	0	M04-240196	0	0	0	NA	M01-240355	0	0	0	NA	G2136	0	0	0	NA
5547	W	CON	MC58	0	0	0	NA	NZ-05/33	0	0	0	NA	M04-240196	0	0	0	NA	M01-240355	0	0	0	NA	G2136	7	6096	2797	0.00115
5573	W	CON	MC58	0	38	30	0	NZ-05/33	0	0	0	NA	M04-240196	0	0	0	NA	M01-240355	0	0	0	NA	G2136	2	5546	2407	0.00036
5581	W	NA	MC58	0	43	27	0	NZ-05/33	0	0	0	NA	M04-240196	0	0	0	NA	M01-240355	0	0	0	NA	G2136	0	0	0	NA
5582	W	NA	MC58	0	31	19	0	NZ-05/33	0	0	0	NA	M04-240196	0	0	0	NA	M01-240355	0	0	0	NA	G2136	0	0	0	NA
5587	W	CON	MC58	0	3368	1000	0	NZ-05/33	0	0	0	NA	M04-240196	0	0	0	NA	M01-240355	0	0	0	NA	G2136	0	0	0	NA
5677	W	CON	MC58	1	5359	1770	0.00019	NZ-05/33	0	0	0	NA	M04-240196	4	6268	2638	0.00064	M01-240355	1	3051	1125	0.00033	G2136	2	5218	1922	0.00038
5678	W	VAR	MC58	14	4159	1657	0.00335	NZ-05/33	0	0	0	NA	M04-240196	0	0	0	NA	M01-240355	0	0	0	NA	G2136	0	0	0	NA
5749	W	NP	MC58	NP	NP	NP	NA	NZ-05/33	NP	NP	NP	NA	M04-240196	NP	NP	NP	NA	M01-240355	NP	NP	NP	NA	G2136	NP	NP	NP	NA
5945	W	VAR	MC58	0	0	0	NA	NZ-05/33	34	4547	2005	0.00742	M04-240196	0	0	0	NA	M01-240355	0	0	0	NA	G2136	0	0	0	NA
6075	W	CON	MC58	0	0	0	NA	NZ-05/33	0	0	0	NA	M04-240196	0	0	0	NA	M01-240355	2	2976	1118	0.00067	G2136	0	0	0	NA
6108	W	CON	MC58	3	3743	1410	0.0008	NZ-05/33	0	0	0	NA	M04-240196	0	0	0	NA	M01-240355	0	0	0	NA	G2136	0	0	0	NA
6217	W	VAR	MC58	0	0	0	NA	NZ-05/33	0	0	0	NA	M04-240196	0	0	0	NA	M01-240355	6	2785	1191	0.00215	G2136	0	0	0	NA
6235	W	NP	MC58	NP	NP	NP	NA	NZ-05/33	NP	NP	NP	NA	M04-240196	NP	NP	NP	NA	M01-240355	NP	NP	NP	NA	G2136	NP	NP	NP	NA
6553	W	NP	MC58	NP	NP	NP	NA	NZ-05/33	NP	NP	NP	NA	M04-240196	NP	NP	NP	NA	M01-240355	NP	NP	NP	NA	G2136	NP	NP	NP	NA
6558	W	NP	MC58	NP	NP	NP	NA	NZ-05/33	NP	NP	NP	NA	M04-240196	NP	NP	NP	NA	M01-240355	NP	NP	NP	NA	G2136	NP	NP	NP	NA
6778	W	CON	MC58	0	0	0	NA	NZ-05/33	0	0	0	NA	M04-240196	0	0	0	NA	M01-240355	2	1106	417	0.00181	G2136	0	0	0	NA
6842	W	NP	MC58	NP	NP	NP	NA	NZ-05/33	NP	NP	NP	NA	M04-240196	NP	NP	NP	NA	M01-240355	NP	NP	NP	NA	G2136	NP	NP	NP	NA
7001	W	NP	MC58	NP	NP	NP	NA	NZ-05/33	NP	NP	NP	NA	M04-240196	NP	NP	NP	NA	M01-240355	NP	NP	NP	NA	G2136	NP	NP	NP	NA
CON: no evidence of SSRs variability from Illumina data.
NA: analysis of the locus not possible due to experimental procedures limitations (see materials and methods).
NP: locus not present in the 5 analyzed strains.
VAR: more than 0.2% of reads contain SSRs differing from the reference one (different number of repetitions) in at least one of the analyzed genomes.
a: confidence on variable SSR prediction. S: strong candidate. M: moderate candidate. W: weak candidate.
b: Evidence of SSR variability as obtained from the analysis of Illumina generated data. SSRs giving a proportion of reads containing alternative SSRs alleles >0.2% were considered as variable.
c: number of reads containing an SSR whose length (number of motif repetitions) differs from the reference SSR.
d: number of reads containing an SSR of the same length (number of motif repetitions) as the reference SSR for that strain.

## Sheet: negative control (100)
SSR ID	Candidacya	Evidenceb	Strain MC58					Strain NZ-05/33					Strain M04-240196					Strain M01-240355					Strain G2136
			Strain	# polymorphic SSRsc	# reference SSRsd	# number of reads spanning the SSR chromosomic region	proportion of polymorphic SSRs	Strain	# polymorphic SSRsc	# reference SSRsd	# number of reads spanning the SSR chromosomic region	proportion of polymorphic SSRs	Strain	# polymorphic SSRsc	# reference SSRsd	# number of reads spanning the SSR chromosomic region	proportion of polymorphic SSRs	Strain	# polymorphic SSRsc	# reference SSRsd	# number of reads spanning the SSR chromosomic region	proportion of polymorphic SSRs	Strain	# polymorphic SSRsc	# reference SSRsd	# number of reads spanning the SSR chromosomic region	proportion of polymorphic SSRs
5	NC	CON	MC58	1	3884	1787	0.00026	NZ-05/33	2	4034	1823	0.0005	M04-240196	1	4110	2024	0.00024	M01-240355	0	2735	1268	0	G2136	4	3441	1562	0.00116
9	NC	CON	MC58	0	3672	1335	0	NZ-05/33	3	3876	1329	0.00077	M04-240196	2	4648	1610	0.00043	M01-240355	1	2889	1021	0.00035	G2136	2	4173	1471	0.00048
26	NC	CON	MC58	0	3606	1321	0	NZ-05/33	0	3812	1450	0	M04-240196	2	4221	1572	0.00047	M01-240355	2	2960	1017	0.00068	G2136	0	3810	1324	0
52	NC	CON	MC58	1	2547	1110	0.00039	NZ-05/33	0	2500	1164	0	M04-240196	2	2924	1338	0.00068	M01-240355	2	2039	865	0.00098	G2136	1	2710	1100	0.00037
82	NC	CON	MC58	1	3397	1734	0.00029	NZ-05/33	1	3481	1649	0.00029	M04-240196	2	4181	2345	0.00048	M01-240355	4	2484	1150	0.00161	G2136	2	3569	1842	0.00056
84	NC	CON	MC58	0	6034	1787	0	NZ-05/33	2	5787	1798	0.00035	M04-240196	0	7932	2526	0	M01-240355	1	3970	1172	0.00025	G2136	1	5922	1802	0.00017
89	NC	CON	MC58	0	3399	1324	0	NZ-05/33	2	3341	1305	0.0006	M04-240196	1	4496	1934	0.00022	M01-240355	0	2371	876	0	G2136	0	3665	1500	0
93	NC	CON	MC58	2	5564	2171	0.00036	NZ-05/33	3	5584	2187	0.00054	M04-240196	7	7409	3042	0.00094	M01-240355	1	3616	1378	0.00028	G2136	6	5882	2313	0.00102
112	NC	CON	MC58	1	5534	2011	0.00018	NZ-05/33	1	5133	1759	0.00019	M04-240196	1	7597	2868	0.00013	M01-240355	2	3519	1218	0.00057	G2136	1	5405	1843	0.00018
127	NC	CON	MC58	0	3261	1268	0	NZ-05/33	0	3282	1274	0	M04-240196	2	3987	1459	0.0005	M01-240355	0	2291	940	0	G2136	0	3382	1335	0
131	NC	CON	MC58	4	3809	1351	0.00105	NZ-05/33	3	4204	1497	0.00071	M04-240196	8	4579	1795	0.00174	M01-240355	0	2684	1091	0	G2136	3	4026	1406	0.00074
138	NC	CON	MC58	1	6075	2196	0.00016	NZ-05/33	3	5653	2062	0.00053	M04-240196	3	7900	3030	0.00038	M01-240355	4	3993	1393	0.001	G2136	1	6023	2282	0.00017
146	NC	CON	MC58	1	2454	1410	0.00041	NZ-05/33	2	3472	1693	0.00058	M04-240196	0	3557	1965	0	M01-240355	3	2300	1168	0.0013	G2136	5	3276	1738	0.00152
151	NC	CON	MC58	0	3726	1288	0	NZ-05/33	1	2457	817	0.00041	M04-240196	2	3022	1033	0.00066	M01-240355	1	2106	720	0.00047	G2136	0	3419	1206	0
160	NC	CON	MC58	1	3438	1323	0.00029	NZ-05/33	2	3316	1336	0.0006	M04-240196	0	3669	1508	0	M01-240355	0	2304	883	0	G2136	1	3255	1295	0.00031
172	NC	CON	MC58	0	1842	1755	0	NZ-05/33	0	1931	1735	0	M04-240196	1	2027	2133	0.00049	M01-240355	2	1357	1260	0.00147	G2136	1	1920	1875	0.00052
214	NC	CON	MC58	3	3362	1106	0.00089	NZ-05/33	0	3528	1118	0	M04-240196	2	3718	1283	0.00054	M01-240355	1	2411	794	0.00041	G2136	3	3501	1069	0.00086
216	NC	CON	MC58	3	4472	1722	0.00067	NZ-05/33	0	4115	1624	0	M04-240196	6	5503	2110	0.00109	M01-240355	1	2922	1139	0.00034	G2136	1	4558	1744	0.00022
231	NC	CON	MC58	0	3315	1346	0	NZ-05/33	0	3054	1264	0	M04-240196	0	3759	1605	0	M01-240355	0	2188	930	0	G2136	0	3384	1350	0
239	NC	CON	MC58	1	2793	813	0.00036	NZ-05/33	2	2767	757	0.00072	M04-240196	5	3031	891	0.00165	M01-240355	1	2089	642	0.00048	G2136	4	2855	789	0.0014
260	NC	VAR	MC58	82	3462	1337	0.02314	NZ-05/33	67	3993	1672	0.0165	M04-240196	87	4160	1788	0.02049	M01-240355	53	2580	1020	0.02013	G2136	92	3549	1553	0.02527
276	NC	CON	MC58	0	4056	1681	0	NZ-05/33	0	3884	1788	0	M04-240196	0	4386	1886	0	M01-240355	1	2515	1056	0.0004	G2136	0	3734	1559	0
280	NC	CON	MC58	4	2320	1523	0.00172	NZ-05/33	3	2515	1618	0.00119	M04-240196	0	2771	1676	0	M01-240355	0	1664	1076	0	G2136	3	2457	1530	0.00122
297	NC	CON	MC58	0	3143	1040	0	NZ-05/33	0	3351	1209	0	M04-240196	0	2837	1232	0	M01-240355	0	2193	766	0	G2136	1	2711	1058	0.00037
314	NC	VAR	MC58	4	2411	1166	0.00166	NZ-05/33	3	2147	1185	0.0014	M04-240196	2	1923	1130	0.00104	M01-240355	5	1583	719	0.00315	G2136	2	2229	1029	0.0009
320	NC	CON	MC58	1	5503	1805	0.00018	NZ-05/33	0	5276	1648	0	M04-240196	0	7009	2376	0	M01-240355	1	3292	967	0.0003	G2136	2	5740	1898	0.00035
323	NC	CON	MC58	1	2078	944	0.00048	NZ-05/33	1	2061	995	0.00048	M04-240196	0	2070	991	0	M01-240355	3	1887	792	0.00159	G2136	1	2026	906	0.00049
324	NC	VAR	MC58	0	1125	1892	0	NZ-05/33	2	1069	1980	0.00187	M04-240196	2	1162	1866	0.00172	M01-240355	0	979	1573	0	G2136	3	1339	2100	0.00224
327	NC	CON	MC58	0	3550	1276	0	NZ-05/33	0	3478	1271	0	M04-240196	0	3756	1336	0	M01-240355	0	2454	918	0	G2136	1	3391	1357	0.00029
339	NC	VAR	MC58	7	3455	1346	0.00202	NZ-05/33	3	3529	1390	0.00085	M04-240196	8	3868	1592	0.00206	M01-240355	5	2238	831	0.00223	G2136	2	3457	1412	0.00058
362	NC	CON	MC58	1	3355	1086	0.0003	NZ-05/33	0	3396	1097	0	M04-240196	1	3613	1209	0.00028	M01-240355	0	2431	690	0	G2136	1	3460	1137	0.00029
381	NC	CON	MC58	0	3790	1193	0	NZ-05/33	1	3844	1171	0.00026	M04-240196	0	4668	1523	0	M01-240355	0	2303	726	0	G2136	1	3817	1158	0.00026
401	NC	VAR	MC58	13	3877	1493	0.00334	NZ-05/33	10	3374	1500	0.00296	M04-240196	14	4489	1903	0.00311	M01-240355	7	2402	986	0.00291	G2136	15	4008	1831	0.00373
449	NC	CON	MC58	2	3352	1036	0.0006	NZ-05/33	2	2903	870	0.00069	M04-240196	4	3356	976	0.00119	M01-240355	1	2314	673	0.00043	G2136	1	3211	1087	0.00031
485	NC	VAR	MC58	0	1367	494	0	NZ-05/33	2	1250	444	0.0016	M04-240196	0	1276	483	0	M01-240355	3	1001	384	0.00299	G2136	1	1285	489	0.00078
494	NC	CON	MC58	2	1973	1172	0.00101	NZ-05/33	0	1983	1117	0	M04-240196	0	2105	1334	0	M01-240355	0	1377	761	0	G2136	0	2247	1309	0
512	NC	CON	MC58	1	2898	1212	0.00034	NZ-05/33	4	2561	1053	0.00156	M04-240196	1	2838	1312	0.00035	M01-240355	0	2252	722	0	G2136	0	2828	1040	0
533	NC	CON	MC58	1	3500	1316	0.00029	NZ-05/33	2	3047	1277	0.00066	M04-240196	8	4308	1705	0.00185	M01-240355	4	2080	850	0.00192	G2136	1	3480	1545	0.00029
584	NC	CON	MC58	1	2966	1244	0.00034	NZ-05/33	1	2633	1040	0.00038	M04-240196	0	3022	1279	0	M01-240355	0	1902	838	0	G2136	0	2828	1123	0
603	NC	CON	MC58	4	3813	1233	0.00105	NZ-05/33	2	3362	1054	0.00059	M04-240196	2	4063	1307	0.00049	M01-240355	1	2312	744	0.00043	G2136	0	3684	1266	0
624	NC	CON	MC58	0	2240	1074	0	NZ-05/33	0	2142	1014	0	M04-240196	1	2857	1516	0.00035	M01-240355	0	1488	719	0	G2136	1	2216	1126	0.00045
630	NC	CON	MC58	2	2930	1311	0.00068	NZ-05/33	1	2843	1209	0.00035	M04-240196	1	3078	1316	0.00032	M01-240355	0	2165	797	0	G2136	0	3078	1449	0
651	NC	CON	MC58	0	3193	1281	0	NZ-05/33	1	2835	1178	0.00035	M04-240196	1	3747	1588	0.00027	M01-240355	0	2088	701	0	G2136	0	3160	1261	0
675	NC	CON	MC58	0	3891	1388	0	NZ-05/33	2	3341	1159	0.0006	M04-240196	2	4033	1471	0.0005	M01-240355	0	2387	829	0	G2136	1	3769	1374	0.00027
683	NC	CON	MC58	0	2820	943	0	NZ-05/33	1	2144	724	0.00047	M04-240196	1	2533	923	0.00039	M01-240355	0	1806	677	0	G2136	0	2504	902	0
716	NC	VAR	MC58	1	3425	1199	0.00029	NZ-05/33	0	2974	1020	0	M04-240196	11	4203	1502	0.00261	M01-240355	0	2336	711	0	G2136	2	3599	1177	0.00056
753	NC	CON	MC58	4	3426	1047	0.00117	NZ-05/33	0	2623	903	0	M04-240196	0	3252	1135	0	M01-240355	2	1927	664	0.00104	G2136	1	2821	957	0.00035
795	NC	CON	MC58	4	3264	1000	0.00122	NZ-05/33	2	2921	958	0.00068	M04-240196	1	3487	1067	0.00029	M01-240355	0	1787	584	0	G2136	2	3084	969	0.00065
810	NC	CON	MC58	2	3709	1317	0.00054	NZ-05/33	0	3385	1109	0	M04-240196	1	3860	1405	0.00026	M01-240355	0	2154	732	0	G2136	0	3461	1208	0
815	NC	CON	MC58	0	2151	822	0	NZ-05/33	0	1980	761	0	M04-240196	1	1962	857	0.00051	M01-240355	0	1360	570	0	G2136	1	1872	834	0.00053
820	NC	CON	MC58	1	2422	1218	0.00041	NZ-05/33	1	2096	1088	0.00048	M04-240196	1	2298	1234	0.00043	M01-240355	2	1468	713	0.00136	G2136	0	2159	1178	0
925	NC	CON	MC58	0	2973	1149	0	NZ-05/33	1	2389	1024	0.00042	M04-240196	1	2770	1188	0.00036	M01-240355	0	1818	740	0	G2136	0	2657	1034	0
954	NC	CON	MC58	2	3417	1497	0.00058	NZ-05/33	0	3060	1350	0	M04-240196	0	3174	1615	0	M01-240355	0	2028	867	0	G2136	1	2980	1338	0.00034
995	NC	CON	MC58	0	2620	1542	0	NZ-05/33	0	2453	1348	0	M04-240196	0	2736	1642	0	M01-240355	1	1627	883	0.00061	G2136	0	2445	1300	0
1048	NC	CON	MC58	1	1976	720	0.00051	NZ-05/33	0	1884	655	0	M04-240196	1	1847	688	0.00054	M01-240355	1	1268	469	0.00079	G2136	3	1736	687	0.00173
1087	NC	CON	MC58	2	3720	1284	0.00054	NZ-05/33	0	3149	1156	0	M04-240196	2	3598	1371	0.00056	M01-240355	1	2130	811	0.00047	G2136	1	3443	1224	0.00029
1096	NC	CON	MC58	1	3462	1540	0.00029	NZ-05/33	1	3015	1370	0.00033	M04-240196	3	3609	1602	0.00083	M01-240355	0	2071	983	0	G2136	0	3189	1490	0
1120	NC	CON	MC58	0	3200	1142	0	NZ-05/33	0	2809	1037	0	M04-240196	0	3173	1170	0	M01-240355	1	2006	649	0.0005	G2136	2	2861	1071	0.0007
1130	NC	CON	MC58	2	2857	1191	0.0007	NZ-05/33	3	2767	1153	0.00108	M04-240196	0	2815	1139	0	M01-240355	1	1976	783	0.00051	G2136	1	2850	1160	0.00035
1133	NC	CON	MC58	1	1424	765	0.0007	NZ-05/33	0	1192	560	0	M04-240196	1	1481	848	0.00067	M01-240355	0	927	383	0	G2136	0	1473	779	0
1135	NC	CON	MC58	3	2935	1047	0.00102	NZ-05/33	2	2858	1059	0.0007	M04-240196	0	3073	1192	0	M01-240355	1	1904	743	0.00052	G2136	2	2598	1047	0.00077
1149	NC	CON	MC58	0	3011	1059	0	NZ-05/33	0	2656	942	0	M04-240196	0	2385	911	0	M01-240355	2	1953	718	0.00102	G2136	0	2307	886	0
1159	NC	CON	MC58	2	3088	1304	0.00065	NZ-05/33	1	2756	1090	0.00036	M04-240196	4	2695	1257	0.00148	M01-240355	2	1716	799	0.00116	G2136	4	2367	1133	0.00169
1168	NC	CON	MC58	0	2942	966	0	NZ-05/33	0	2638	1010	0	M04-240196	1	3106	1059	0.00032	M01-240355	0	1869	555	0	G2136	1	2817	1016	0.00035
1210	NC	CON	MC58	0	3254	1490	0	NZ-05/33	0	3191	1198	0	M04-240196	0	3284	1616	0	M01-240355	0	2338	893	0	G2136	1	3119	1458	0.00032
1211	NC	CON	MC58	0	3471	1312	0	NZ-05/33	0	3143	1096	0	M04-240196	0	3330	1321	0	M01-240355	0	2197	721	0	G2136	0	3164	1158	0
1272	NC	VAR	MC58	10	3509	1844	0.00284	NZ-05/33	13	3286	1702	0.00394	M04-240196	12	3583	1887	0.00334	M01-240355	7	2234	1185	0.00312	G2136	7	3266	1750	0.00214
1299	NC	CON	MC58	2	3282	1331	0.00061	NZ-05/33	0	3235	1259	0	M04-240196	3	3398	1383	0.00088	M01-240355	4	2212	811	0.00181	G2136	4	3157	1270	0.00127
1319	NC	CON	MC58	0	3495	1416	0	NZ-05/33	1	3251	1317	0.00031	M04-240196	0	3561	1606	0	M01-240355	3	2122	896	0.00141	G2136	0	3161	1319	0
1326	NC	CON	MC58	3	4370	1710	0.00069	NZ-05/33	0	3797	1585	0	M04-240196	3	4756	1943	0.00063	M01-240355	1	2384	1032	0.00042	G2136	2	4222	1676	0.00047
1329	NC	CON	MC58	0	3662	1624	0	NZ-05/33	2	3169	1448	0.00063	M04-240196	2	4176	1925	0.00048	M01-240355	0	2222	962	0	G2136	1	3641	1670	0.00027
1343	NC	CON	MC58	0	2186	1514	0	NZ-05/33	1	2036	1250	0.00049	M04-240196	0	2319	1490	0	M01-240355	0	1218	898	0	G2136	1	2086	1338	0.00048
1347	NC	CON	MC58	1	3091	1286	0.00032	NZ-05/33	0	2774	1187	0	M04-240196	0	3262	1423	0	M01-240355	2	1845	797	0.00108	G2136	0	3039	1268	0
1414	NC	CON	MC58	1	3090	1061	0.00032	NZ-05/33	1	3027	1067	0.00033	M04-240196	2	3076	1121	0.00065	M01-240355	0	2035	699	0	G2136	2	2876	1032	0.00069
1433	NC	CON	MC58	5	3476	1093	0.00144	NZ-05/33	0	3120	1026	0	M04-240196	0	3760	1225	0	M01-240355	0	2272	703	0	G2136	0	3469	1072	0
1436	NC	CON	MC58	3	4407	1533	0.00068	NZ-05/33	2	3556	1025	0.00056	M04-240196	2	4085	1256	0.00049	M01-240355	1	2457	738	0.00041	G2136	0	3530	1060	0
1439	NC	CON	MC58	1	2885	1316	0.00035	NZ-05/33	3	2824	1207	0.00106	M04-240196	2	2864	1333	0.0007	M01-240355	1	1829	763	0.00055	G2136	2	3005	1374	0.00067
1441	NC	CON	MC58	0	2114	999	0	NZ-05/33	0	1477	779	0	M04-240196	1	1708	885	0.00059	M01-240355	0	1192	629	0	G2136	0	1622	904	0
1481	NC	CON	MC58	0	2512	1425	0	NZ-05/33	0	2068	1229	0	M04-240196	0	2495	1485	0	M01-240355	0	1450	812	0	G2136	1	2288	1440	0.00044
1497	NC	CON	MC58	0	3425	1575	0	NZ-05/33	2	3041	1357	0.00066	M04-240196	0	3970	1558	0	M01-240355	0	2524	981	0	G2136	0	3373	1418	0
1499	NC	CON	MC58	1	3686	1602	0.00027	NZ-05/33	0	3183	1389	0	M04-240196	2	3476	1585	0.00058	M01-240355	0	2723	1140	0	G2136	0	3298	1508	0
1504	NC	CON	MC58	0	4680	1593	0	NZ-05/33	0	4196	1507	0	M04-240196	4	5161	2005	0.00077	M01-240355	0	2798	1052	0	G2136	0	4315	1560	0
1510	NC	CON	MC58	0	899	1356	0	NZ-05/33	0	784	1309	0	M04-240196	0	850	1232	0	M01-240355	1	826	947	0.00121	G2136	0	667	1452	0
1599	NC	CON	MC58	0	3644	1155	0	NZ-05/33	1	2698	979	0.00037	M04-240196	0	3326	1359	0	M01-240355	0	2318	768	0	G2136	0	3295	1249	0
1663	NC	CON	MC58	0	4043	1571	0	NZ-05/33	0	4104	1590	0	M04-240196	1	4638	1759	0.00022	M01-240355	1	2798	991	0.00036	G2136	1	3943	1483	0.00025
1686	NC	CON	MC58	0	2335	1689	0	NZ-05/33	1	2767	1935	0.00036	M04-240196	0	3125	2309	0	M01-240355	0	1956	1396	0	G2136	4	3411	1228	0.00117
1688	NC	CON	MC58	0	3735	1373	0	NZ-05/33	2	3785	1390	0.00053	M04-240196	0	4025	1530	0	M01-240355	0	2735	981	0	G2136	0	3586	1307	0
1689	NC	CON	MC58	2	1653	1067	0.00121	NZ-05/33	2	1698	1130	0.00118	M04-240196	2	1930	1163	0.00104	M01-240355	1	1344	824	0.00074	G2136	2	1709	1139	0.00117
1717	NC	CON	MC58	2	4167	1472	0.00048	NZ-05/33	4	4253	1499	0.00094	M04-240196	1	5093	1898	0.0002	M01-240355	2	3362	1072	0.00059	G2136	3	4211	1525	0.00071
1718	NC	CON	MC58	0	4750	1663	0	NZ-05/33	0	4642	1774	0	M04-240196	1	6078	2415	0.00016	M01-240355	0	3327	1295	0	G2136	1	4773	1891	0.00021
1802	NC	CON	MC58	2	3827	1259	0.00052	NZ-05/33	0	3328	1104	0	M04-240196	4	4205	1400	0.00095	M01-240355	0	2386	772	0	G2136	2	3569	1274	0.00056
1826	NC	VAR	MC58	2	2638	1465	0.00076	NZ-05/33	2	2643	1389	0.00076	M04-240196	4	3425	1997	0.00117	M01-240355	5	2059	1073	0.00242	G2136	1	2676	1373	0.00037
1850	NC	CON	MC58	1	1655	895	0.0006	NZ-05/33	1	2443	1001	0.00041	M04-240196	0	2779	1234	0	M01-240355	0	1140	610	0	G2136	0	1645	941	0
1853	NC	VAR	MC58	18	2707	1213	0.00661	NZ-05/33	20	2398	1138	0.00827	M04-240196	13	3119	1332	0.00415	M01-240355	21	1615	703	0.01284	G2136	22	2699	1261	0.00809
1873	NC	VAR	MC58	7	2235	1614	0.00312	NZ-05/33	5	2060	1449	0.00242	M04-240196	0	2318	1067	0	M01-240355	5	1369	972	0.00364	G2136	2	2324	1274	0.00086
1877	NC	CON	MC58	1	2440	947	0.00041	NZ-05/33	2	2188	889	0.00091	M04-240196	1	2331	988	0.00043	M01-240355	0	1022	672	0	G2136	0	1507	1046	0
1878	NC	VAR	MC58	0	0	0	NA	NZ-05/33	1	2333	929	0.00043	M04-240196	0	2575	1068	0	M01-240355	1	1719	668	0.00058	G2136	0	2611	1130	0
1895	NC	CON	MC58	2	4246	1665	0.00047	NZ-05/33	2	3688	1410	0.00054	M04-240196	3	4796	1926	0.00063	M01-240355	1	2835	1000	0.00035	G2136	2	3649	1473	0.00055
1921	NC	CON	MC58	2	4233	1068	0.00047	NZ-05/33	0	3773	1164	0	M04-240196	0	5154	1605	0	M01-240355	1	2734	886	0.00037	G2136	2	4381	1373	0.00046
1933	NC	CON	MC58	3	3019	1136	0.00099	NZ-05/33	0	3356	1475	0	M04-240196	1	3748	2015	0.00027	M01-240355	0	2334	1083	0	G2136	1	2728	998	0.00037
CON: no evidence of SSRs variability from Illumina data.
NA: analysis of the locus not possible due to experimental procedures limitations (see materials and methods).
NP: locus not present in the 5 analyzed strains.
VAR: more than 0.2% of reads contain SSRs differing from the reference one (different number of repetitions) in at least one of the analyzed genomes.
a: confidence on variable SSR prediction. S: strong candidate. M: moderate candidate. W: weak candidate.
b: Evidence of SSR variability as obtained from the analysis of Illumina generated data. SSRs giving a proportion of reads containing alternative SSRs alleles >0.2% were considered as variable.
c: number of reads containing an SSR whose length (number of motif repetitions) differs from the reference SSR.
d: number of reads containing an SSR of the same length (number of motif repetitions) as the reference SSR for that strain.
