# Supplementary material for: In-silico prediction and deep-DNA sequencing validation indicate phase variation in 115 Neisseria meningitidis genes
Source: BMC Genomics. 2016 Oct 28;17:843. doi: 10.1186/s12864-016-3185-1 (PMC5084427; doi:10.1186/s12864-016-3185-1)
Supplement: Additional file 5: — Sequence context of the 55 VNSSRs associated to strong candidate genes. (XLSX 58 kb) [file 12864_2016_3185_MOESM5_ESM.xlsx]

## Sheet: Sheet1
Reference ORF	SSR unit motif 5'-3'	Sequence contexta	distance from ORF	predicted SSR variation effectb	ATG postitions within the gene	main functional domains	domain coordinates	accessory domains	domain coordinates	Annotated function	protein amino acids sequence
NMB_0281	GCCAAAGCT	IN	91	INDEL	0;3;21;345;525;810	PPIC-type PPIASE domain	636-912			surA/PPIASE domain protein	MMKIKALMIAAALLAAADVHAAPQKAKTASAKAAKAAKAAKVAKVAKVAKVAATAQKEAAPAQQQGGIRFSDGIAAVADNEVITRRRLAEAVAEAKANLPKDAQISESELSRQVLMQLVNQSLIVQAGKRRNIQASEAEIDAVVAKNPALKNLSPAQRRDFADNIIAEKVRQQAVMQNSRVSEAEIDAFLEQAQKQGITLPEGAPLRQYRAQHILIKADSENAAVGAESTIRKIYGEARSGTDFSSLARQYSQDASAGNGGDLGWFADGVMVPAFEEAVHALKPGQVGAPVRTQFGWHIIKLNEVRDAGTPQERIRNSVRQYIFQQKAEQATVNLLRDLHSGAYVDIR
NMB_0218	G	IN	735	F	0;144;336;444;888;1005;1044	Glycosyl transferases group 1	561-1068			pilin glycosyltransferase	MKIVFITTVASSIYGFRAPVIKKLIGKNHQVYAFVSEFSDNELDIIREMGVTPVTYRSNRSGLNPFSDIKSTFLIFKELKKISPDLVFPYFAKPVIFGTFAAKLAGVPRIVGMLEGLGFAFTPQPEGIPLKTKIIKGILIALYRIALPMLESLIVLNPDDKDELTDKYGIKIKNIHILGGIGLDLRQYPYSEADIPDEKEPVKFLFIGRFLKEKGIDDFIRAAEQVKDKYPDTVFTALGAIDKSRGGGGDLERLAARDIIRFPGFVNNVSEVIKEHHIFVLPSYYREGVPRSTQEAMAVGRAVITTDVPGCRETVADKVNGFLIEPWNPRILAEKMIYFIENREAVRLMGNASYAIAKDKFDAEKVDLKLLDILKA
NMB_0415	G	IN	420	SW	0;27;510;738;942;1116;1125;1314;1422	Sulfatase	687-1548	Membrane-spanning	39-525	conserved hypothetical protein, authentic frameshift	MKQSARIKNMNQTLKNTLGICALLAFCFGAAIASGYHLEYEYGYRYSAVGALASVVFLLLLARGFPRVSSVVLLIYVGTTALYLPVGWLYGAPSYQIVGSILESNPAEAREFVGNLPGSLYFVQALFFIFGLTVWKYCVSGGVFADVKNYKRRSKIWLTILLTLILSCAVMDKIASDKDLREPDAGLLLNIFDLYYDLASAPAQYAAKRAHILEAAKKASTWHIRHVAPKYKNYVVVIGESARSDYMNVYGFPLPDTPFLSQTKGLLINGYQSTAHATNLSLPQTLGLPGEPNNNIVSLAKQAGFRTAWLSNQGMLGHFANEISTYALRSDYPWFTQRGDYGKSAGLSDRLLLPAFKRVLIGNAGTKPRLIVMHLMGSHSDFCTRLDKDARRFQYQTEK…
NMB_0757	G	OUT	-11	SW	0;72;78;195;396;645	SAICAR synthetase	12-807			SAICAR synthetase	MSEIGLVKIYFGKVRDLYEIDDKRMLMVASDRLSAFDVILDDPIPSKGEILTQISNFWFKKLAHIMPNHFTGQTVYDVLPENEAKALEKRAVVAKKLTPVKVEAIVRGYLAGSGWKDYQKTGSVCGIQLPEGMQEAQQLPEVIFTPSTKAAVGDHDENISFEECGRIIGKELAEEVRAKAVRLYTEAAEYAKSRGIIICDTKFEFGLDENGTLTLMDEVLTPDSSRFWPADQYKVGTNPPSFDKQFVRDWLEQSGWNKKAPAPKVPADVIQKTVEKYREALTLLTQD
NMB_1209	T	OUT	-165	SW	0;27					hypothetical protein	MPSEGLSDGMPARTDAAWSGCRFEGVFNAKGNLSYDVFAAGALKKPGILGRSARLPGSISAIYSKPY
NMB_1255	G	IN	305	F	0;93;957	Glycosyl transferase family 2	9-516			glycosyl transferase, degenerate	MIFSIIVPIYNVEYLRCCVDSVLAENFADYEMILVDDGSPDGCGKICDEYAGKYPHIKVIHQENGGLSDARNAGIRAAKGDYLIFLDSDDYWADTNRSKNAGGILFDLQQLADKKVDLILHPSSFNYRDIPKGADFSDNDFVRHFETLVEGRYYIANAWTKIVRREIIIKNNLFFPKGYIHEDFPYSLQLARFIKTFAFYDNPFYQYRVLGGSISHNIKYKNFSDVLTHLDWGVDFLVENKNSPIYGGLQKFVFDNIGYLRSILVRLYFSKNIILIYRKYFSFKEKCRKIFGAKAIRPVFIGKTAFIIGLPILRLLVPPMLYPAIKAVYQKFFSE
NMB_1719	T	OUT	-18	SW	0;63;354;399;663;1038;1050;1233;1287;1293;1371;1374;1395;1449;1452	AbgT putative transporter family	30-1557			efflux pump component MtrF	MSQTDTQRDGRFLRTVEWLGNMLPHPVTLFIIFIVLLLIASAVGAYFGLSVPDPRPVGAKGRADDGLIYIVSLLNADGFIKILTHTVKNFTGFAPLGTVLVSLLGVGIAEKSGLISALMRLLLTKSPRKLTTFMVVFTGILSNTASELGYVVLIPLSAIIFHSLGRHPLAGLAAAFAGVSGGYSANLFLGTIDPLLAGITQQAAQIIHPDYVVGPEANWFFMVASTFVIALIGYFVTEKIVEPQLGPYQSDLSQEEKDIRHSNEITPLEYKGLIWAGVVFVALSALLAWSIVPADGILRHPETGLVSGSPFLKSIVVFIFLLFALPGIVYGRVTRSLRGEQEVVNAMAESMSTLGLYLVIIFFAAQFVAFFNWTNIGQYIAVKGATFLKEVGLGGSVLF…
NMB_1861	T	OUT	-40	SW	0;69;336;366;504;549;588;597;864;1194;1203	acetyl-CoA carboxylase, biotin carboxylase subunit	0-1344			acetyl-CoA carboxylase, biotin carboxylase	MLKKVLIANRGEIALRVLRACREMGIATVAVHSEADKDSLHVKLADESVCIGPAASAQSYLNVPAIIAAAEVSCADAVHPGYGFLAENADFAEQVEQSGFTFIGPKPDTIRLMGDKVSAKHAMIAAGVPCVPGSDGALPDDGEEILKIADKVGYPVIIKASGGGGGRGMRVVEKKEDLLQSVEMTKAEAGAAFGNPMVYMERYLQRPRHVEIQVIADEHGNAIYLAERDCSLQRRHQKVIEEAPAPFITEKERAKIGNACADACKRIGYRGAGTFEFLYEDGEFFFIEMNTRVQVEHPVTELITGVDIVQEQLRIAAGLPLQYKQKDIQVEGHAFECRINAEDPYNFIPSPGLIESCHLPGGFGIRVDSHIYQGYRIPPYYDSLIGKICVHGKTREQAM…
NMB_2036	C	OUT	-111	P	0;435;600;615;714	tRNA pseudouridine synthase A	18-735			tRNA pseudouridine synthase A	MDTAQKQRWAITLSYDGSRFYGWQKQADGVPTVQAALETALAQIAGEAVSTTVAGRTDTGVHATAQVVHFDTTAARPQQAWVRGVNAHLPEGIAVLHARQVAPEFHARFDAYGRHYRYLLESAPVRSPLLKNRAGWTHLKLDIGQMRQAAALLVGEQDFSSFRAAECQAKSPVKTIYRADLTQSSGLVRLDLHGNAFLHHMVRNIMGALVYVGSGRLSVEGFAALIQERSRLKAPPTFMPDGLYLTGVDYPEAYGIIRPQIPEWL
NMB_1818	CTG	IN	460	INDEL	0;123;402;750;990	Membrane-spanning	21-1191			polysaccharide biosynthesis family protein	MDTKEILGYAAGSIGSAVLAVIILPLLSWYFPADDIGRIVLMQTAAGLTVSVLCLGLDQAYVREYYATADKDTLFKTLFLPPLLSAAAIAALLLSRPSLPSEILFSLDDAAAGIGLVLFELSFLPIRFLLLVLRMEGRALAFSSAQLVPKLAILLLLPLTVGLLHFPANTAVLTAVYALANLAAAAFLLFQNRCRLKAVRHAPFSPAVLHRGLRYGIPIALSSIAYWGLASADRLFLKKYAGLEQLGVYSMGISFGGAALLFQSIFSTVWTPYIFRAIEENAPPARLSATAESAAALLASALCLTGIFSPLASLLLPENYAAVRFIVVSCMLPPLFCTLAEISGIGLNVVRKTRPIALATLGALAANLLLLGLAVPSGGARGAAVACAASFWLFFAFKT…
NMB_0312	AAGC	IN	11	SW	0;186;342;999;1503;1584	outer membrane autotransporter barrel domain	426-1659			virulence-associated protein VapA, authentic frameshift	MTLKASKQASKQASKRSGKQAVKSQLQDLYKTRPEAWAENKKRTEEAYIAQFGTKFSTLKQTMPDLINKLVEDSVLTPHSNTSQTSLNNIFNKKLHVKIENKSHVAGQVLELTKMTLKDSLWEPRRHSDIHTLETSDNARIRLNTKDEKLTVHKDYAGGADFLFGYDVRESDEPALTFEDKVSGQSGVVLERRPENLKTLDGRKLIAAKTADSGSFAFKQNYRQGLYELLLKQCEGGFCLGVQRLAIPEAEAVLYAQQAYAANTLFGLRAADRGDDVYAADPSRQKLWLRFIGGRSHQNIRGGAAADGWRKGVQIGGEVFVRQNEGSRLAIGVMGGRAGQHASVNGKGGAAGSDLYGYGGGVYAAWHQLRDKQTGAYLDGWLQYQRFKHRINDENRAER…
NMB_1375	CAGC	IN	411	SW	0;828;864;927;1377;1617;1647;1950;1962;1980;2001	DNA methylase	735-1677			putative modification methylase, authentic frameshift	MKTDIQTELTQALLPHEKVWANEEKTILAKNILLDLVEKTDPTIIGLLLSNDELKRHFFVEVNGVLVFKLQDFRFFLDKHSVNNSYTKYANRIGLTDSNRFLKDSSDIVLDFPFKDCVLNGGQSTEEGEEIYFKRNNSQPASQPASQPASQPASQPASQPASQPLYTKLTRKRQEIFFNQTLAFDEIDRLFDAKAFSKFSRYTADGKQAVGEIKRHSDGTPAENLIIKGNNLIALHSLAKQFKGKVKLIYIDPPYNTGNDGFKYNDKFNHSTWLTFMKNRLEIAKELLMKDGSIFVSIDDNEQAYLKILMDEVFGNENFICNFIWEKKTGASDAKQIATITEFVLCYSKNFKTVKLNKNTFSYDTERYKLSDKFEQERGKYYIDNLDRGGLQYSDSLNF…
NMB_1485	A	IN	367	SW	0;186;198;267;273;459;483;504;513;570;594;777;780;861;900;909;1224;1233;1428	CBS domain|Transporter associated domain	909-1260|1305-1548	Membrane-spanning	45-705	TerC family/CBS domain associated membrane proteinn	MDFSWLAEPHTWIGFATLLVLEVVLGIDNLVFVAILANKVQPARRDRARIIGLGLAVVIRIIMLAFMAHIITLTEPLFQIGGLAVSGKDMIMLAGGIFLLYKATTELHERLEGHNRFTVADSQKKHAPFWGVVAQILILDAVFSIDSVITAVAMVDHIVVAMGAVVVAMAVMISASKLLTEFVDRHPTVVMLCLGFLLMIGFSLIAEAFHFHIPKGYLYAAIGFSILIELFNQISQRNSRKNDYIGSSWRKRTAENVLGMMGIRESVLADAGGESGDDAHFEENEKSMIRSVLTLAERPIMGVMIPRRDIERLDISQSREEQCAQLQNTPYSRLLVVGKAGVDEPLGYINKKDLLSQLLETGGLDIQTALRQPLVLPDSTTALGAIELFRQSSADYALV…
NMB_1261	CCCAA	IN	5	SW	0;267;450;624;984;1131;1155;1287;1452;1866;1968;1980	DNA methylase	148-515			type III restriction-modification system EcoPI enzyme	MLPTQPNPTQPNPTQPNPTQPNPSPDLSDTAGANTEAIYTSDGITANSTQLEQLKKLFPACFDADGNFLIDRLQAEIAPQTDIGREFYEMNWLGKSYARLLRNLPPETLISEDKTHNAKPENAGSQNLLIRGDNLEVLKHLKNAYTNSVKMIYIDPPNTGSDGFVYQDDRKFTPAELARLANIDEDEAARILDFTDKGSNSHSAWLTFMYPRLYVARELLKDDGVIFISIDDNEAAQLKLLCDEVFGEGNFVAQLPWRKRTAKSDVPFGISQDYEWIFVFAKSCQFIAATKGKERRYYETDDFPDRPWRTHDLTKQTTAAERPNSFFTMVDPKTGKKYPANPNATWRVTKDTFQDYYNKGKIVFPDDYDFLNISNPVMRYFKDDDMKKAGEDFGKVAVS…
NMB_0740	A	OUT	-75	P	0;804;849;912;924;930;1095;1143;1158;1404;1587	DNA repair protein RecN	0-1650			DNA repair protein RecN	MLLTLSLRDFVIVENLNLDFQSGFTVLTGETGAGKSITLDAIGLLLGDKADYSQVRSGAKEAQLSALFDISHLPVLKAELYEQGLLNDGEEELSIRRIIDAKGKSRSFINNQAATLAQLKAVGSQLIDIHGQNAHHSLNQEAAQRELLDAFAGSREQAETVRQLYQNWANAKKALQEAQEHADAVIIERERLEWQFNELNQLDIKQGEWEALSQSHDSLAHSAELLQAAEEVGSKIDGDNGIQRHIYQCQKLLANLQNIEPRFAESLNMLASIEAELGEISANMRDVAGRSDINPNELAAQEQRMGELMGMARKYRIEPEELPAKLAEIEERLQSLQAAADLDALEHNVAHNFAEYQEAAHILSAMRHQAAERLSGETTEHMQHLAMKGARFDIVLLPS…
NMB_1668	G	IN	1155	F	0;15;192;537;540;939;1032;1098;1377;1659;1809;2169	TonB-dependent hemoglobin/transferrin/lactoferrin receptor	99-2376			TonB-dependent hemoglobin receptor	MKPLQMLPIAALVGSIFGNPVLAADEAATETTPVKAEIKAVRVKGQRNAPAAVERVNLNRIKQEMIRDNKDLVRYSTDVGLSDSGRHQKGFAVRGVEGNRVGVSIDGVNLPDSEENSLYARYGNFNSSRLSIDPELVRNIEIVKGADSFNTGSGALGGGVNYQTLQGRDLLLDDRQFGVMMKNGYSTRNREWTNTLGFGVSNDRVDAALLYSQRRGHETESAGNRGYAVEGEGSGANIRGSARGIPDSSKHKYHSFLGKIAYQINDNHRIGASLNGQQGHNYTVEESYNLTASSWREADDVNRRRNANLFYEWMPDSNWLSSLKADFDYQKTKVAAVNNKGSFPMDYSTWTRNYNQKDLDEIYNRSMDTRFKRFTLRLDSHPLQLGGGRHRLSFKTFVS…
NMB_1836	G	IN	176	F	0;147;171;633;909;1071;1104;1119;1305;1437;1455;1515;1557	Acyltransferase family	21-1026	Membrane-spanning	96-1113	acetyltransferase PglI	MSQALPYRPDIDTLRAAAVLSVIVFHIEKDWLPGGFLGVDIFFVISGFLMTTILHREMSGGGGRFSLKAFYIRRIKRILPAFFAVLAATLAGGFFLFTKDDFFLLWKSALTALGFASNLYFARGKDYFDPAQEEKPLLHIWSLSVEEQFYFVFPILLLLVARKSLRVQFGFLAALCALSLAASFIPSALDKYYLPHLRACELLIGSLTAVWMRCRQPAVGRRCAAVGALFAVCILSTCLFSYSEQTAYFPGPAALIPCLAVAALIYFNHYEHPLKKFFQSKITVAAGLISYSLYLWHWPILAFMRYIGPDNLPPYSPAAAVVLILLLSLFSYHCIEKPFKKWQGSFAQSVLWIYALPMLILGAGSFFAMRLPFMAQYDRLGLTRSNTSCHNNTGKQCLW…
NMB_1998	C	IN	2690	PS	0;219;1014;1077;1734;2034;2073;2490;3279;3420	Immunoglobulin A1 protease	45-2526	outer membrane autotransporter barrel domain	2595-4293	IgA-specific serine endopeptidase homolog	MRFTHTTPFCSVLSTLGLFAVSPAYSSIVRNDVDYQYFRDFAENKGAFTVGASNISIQDKQGKILGRVLNGIPMPDFRVSNRQTAIATLVHPQYVNSVKHNVGYGSIQFGNDTQNPEEQAYTYRLVSRNPHPDYDYHLPRLNKLVTEISPTALSSVPLLGNGQPKANAYLDTDRFPYFVRLGSGTQQVRKADGTRTRTAPAYQYLTGGTPLKVLGFQNHGLLVGGSLTDQPLNTYAIAGDSGSPLFAFDKHENRWVLAGVLSTYAGFDNFFNKYIVTQPEFIRSTIRQYETRLDVGLTTNELIWRDNGNGNSTLQGLNERITLPIANPSLAPQNDSRHMPSEDAGKTLILSSRFDNKTLMLADNINQGAGALQFDSNFTVVGKNHTWQGAGVIVADGKR…
NMB_1786	A	OUT	-73	P	0;273;498;510;558;699;798;987	Cupin superfamily protein	30-933			cupin family protein	MSIHLDFGISPKTFRQTYLYQKPKLFKGAVRNLESASWKDINEIYQRADPTAPLFHLRKKGAIVPKEEYVESFDDLGKTRYRFIKSVIYEHMKNGASLVYNHINNEPFSDHIARQVARFAGAHTIVSGYLAFGSDESYKNHWDPRDVYAIQLFGKKRWQLTAPDFPMPLYMQQTKDTDISIPEHIDMDIILEAGDVLYIPRGWWHRPIPLGCETFHFAVGTFPPNGYNYLEWLMKKFPTIESLRHSFSDWEQDRTRINDTAAQIAAMIADPVNYEAFSEDFLGKERTDTAFHLEQFANPNATPLSDDVRLRLNANNLDTLEKGYLIGNGMKISVDELGKKVLEHIGKNEPLLLKNLLVNFNQGKYEEVRKLIYQLIELDFLEIL
NMB_0462	T	OUT	-36	SW	0;252;393;591;843;999;1050;1068;1077	Bacterial extracellular solute-binding protein	12-945			putative putrescene ABC transporter	MKKSVLAVLAALSLAACGGSEKNAVQPQADAASAANAEAAATDTLNIYNWSNYVDESTVEDFKKANNLKLTYDLYENNETLEAKMLTGKSGYDLVVPGIAFLPRQIEAGAYQKVNKDLIPNYKNIDPELLKMLETADPGNQYAVPYFSGVNTIAITAKGKELLGGKLPENGWDLLFKPEYTHKLKSCGIALWDTPSEMFPILLNYLGKDPKGSNPEDLKAAAEVLKSIRPDVKRFSPSIIDELARGDICLAAGNGGDLNLAKARSEEVKNNVGIEVLTPKGMGFWIESWLIPADAKNVANAHKYINYTLDPEIAAKNGIAVTFAPASKPAREKMPAELVNTRSIFPNEQDMKDGFVMPQMSTDAKKLSVSLWQKIKVGTN
NMB_1429	G	OUT	-83	SW	0;486	Gram-negative porin	81-1176			major outer membrane protein IA	MRKKLTALVLSALPLAAVADVSLYGEIKAGVEGRNYQLQLTEAQAANGGASGQVKVTKVTKAKSRIRTKISDFGSFIGFKGSEDLGDGLKAVWQLEQDVSVAGGGATQWGNRESFIGLAGEFGTLRAGRVANQFDDASQAIDPWDSNNDVASQLGIFKRHDDMPVSVRYDSPEFSGFSGSVQFVPIQNSKSAYTPAYYTKNTNNNLTLVPAVVGKPGSDVYYAGLNYKNGGFAGNYAFKYARHANVGRNAFELFLIGSGSDQAKGTDPLKNHQVHRLTGGYEEGGLNLALAAQLDLSENGDKTKNSTTEIAATASYRFGNAVPRISYAHGFDFIERGKKGENTSYDQIIAGVDYDFSKRTSAIVSGAWLKRNTGIGNYTQINAASVGLRHKF
NMB_0067	A	IN	422	F	0;57;216;378	Alpha-2,8-polysialyltransferase	0-675			alpha-2,8-polysialyltransferase SiaD	MLKKIKKALFQPKKFFQDSMWLTTSPFYLTPPRNNLFVISNLGQLNQVQSLIKIQKLTNNLLVILYTSKNLKMPKLVHQSANKNLFESIYLFELPRSPNNITPKKLLYIYRSYKKILNIIQPAHLYMLSFTGHYSYLISIAKKKNITTHLIDEGTGTYAPLLESFSYHPTKLERYLIGNNLNIKGYIDHFDILHVPFPEYAKKIFNAKKYNRFFAWRKGDVLQGD
NMB_1636	CTTCT	IN	23	SW	0;801	Opacity family porin protein	267-816	Membrane-spanning	27-93	opacity protein, FRAMESHIFT	MNPAPKKPSLLFSSLLFSSLLFSSLLFAAQAASEDGSRSPYYVQADLAYAAERITHDYPKATGTDKDKISTVSDYFRNIRAHSIHPRVSVGYDFGGWRIAADYASYRKWSNNKYSVNTKVLKENQGNRIKLKTENQGNGTFHASSSLGLSAIYDFKLNDKFDKFKPYIGARVAYGHVKHQVHSVETKTTIYTTAPTGDATVGGTIPERPSSKPAYHESNSISSLGLGVIAGVGFDITPKLTLDTGYRYHNWGRLENTRFKTHEVSLGMRYHF
GNMG2136_208	C	IN	488	SW	0;24;225;264;588;609;624;729;747;852;918;933	Glycosyl transferases group 1	492-1011			pseudogene (putative glycosyl transferase)	MKIVLTTSMAGLGGTETATVRLGRLLKRRGHDIILASSDGPFVGEAQASGIRWQPVDFYRGGLAGYLKSTFAYARMLRREQPDIIDCQMARVVPACALAAKIVSPKTKIIYHSHGLDAATYPKIAKLFDKLGVYIIGNCKHEREKLIRHGFPADRIVYAYNAPPPPPPEFPFRKTEKECAVLGTLSRLDTIRAVHLMLDIFKKMVDRDMPVRLNVAGIGDHGAGVGNNILEAGLYDTPVVTYDMAGISEMVVNGETGYCIPFGDEEAFIAAVDTLVRQPELREAMGKRLHAHVAALCSDDEIYRTTMAAYTM
NMB_0039	C	IN	680	PS	0;90;102;276;498;546;612;705;861					pyrimidine 5'-nucleotidase, FRAMESHIFT	MQENPTVWLFDLDNTLHDADAGIFTLINRAMTRYMARRLKLSESAASDLRQDYWHRYGATLAGLQIHHPEIDIAEFLRESHPIDAILTRLHGMPETQNTLSRLKGRKAVFSNGPSFYVRAVVNALGLENRFDALFGTDDFGLLYKPNPQAYLNVCRLLDVPPECCIMVDDSADNLHQAKALGMKTVRFGAKSHALPFIDASVSDMAQLARYAETLSEHRQNHYNTPYPPKIRKKTMRKTFLFLTAAAALLSGCAWETYQDGNGKTAVRQKYPAGTPVYYQDGSYSKNMNYNQYRPERHAVLPNQTGNNADEEHRQHWQKPKFQNR
NMB_0003	T	OUT	-190	P	0;90;102;276;498;546;612;705;861	pyrimidine 5'-nucleotidase	5-188			glutamyl-tRNA synthetase	MQENPTVWLFDLDNTLHDADAGIFTLINRAMTRYMARRLKLSESAASDLRQDYWHRYGATLAGLQIHHPEIDIAEFLRESHPIDAILTRLHGMPETQNTLSRLKGRKAVFSNGPSFYVRAVVNALGLENRFDALFGTDDFGLLYKPNPQAYLNVCRLLDVPPECCIMVDDSADNLHQAKALGMKTVRFGAKSHALPFIDASVSDMAQLARYAETLSEHRQNHYNTPYPPKIRKKTMRKTFLFLTAAAALLSGCAWETYQDGNGKTAVRQKYPAGTPVYYQDGSYSKNMNYNQYRPERHAVLPNQTGNNADEEHRQHWQKPKFQNR
NMB_0368	A	IN	180	SW	0;108;231					conserved hypothetical protein	MVDAVVKTPEFLPFTSVGIFRFGADITQYKNILETFMYEPPDEFRTEYYESPDSNLLISVKKKNKIISIFCYQELYFMGVNIIGLNFEDFKQLFHYPKSYGVDKYYLSNESYPTYVYEFDEIGVQAWEAKGKIVTIIAGGKDNYSTEPYYDE
NMB_0926	TCTTC	IN	21	F	0;774	Opacity family porin protein	252-789			opacity protein, FRAMESHIFT	MNPAPKKPSLLFSSLLFSSLLFSSPAQAASEDGSRSPYYVQADLAYAAERITHDYPQATGANNTSTVSDYFRNIRAHSIHPRVSVGYDFGGWRIAADYASYRKWKESNSSTKKVTEEINNNYKETQTKHQGNGSFHASSSLGLSAIYDFKLNDKFKPYIGARVAYGHVKHQVHSVETKTTIVTSKPTQGAAQGGPIIQTDPSKPPYHESHSISSVGLGVIAGVGFDITPKLTLDTGYRYHNWGRLENTRFKTHEVSLGMRYRF
NMB_2032	C	IN	485	F	0;333;411;426;429;696;732;768;849;867;981;1038	Glycosyl transferases group 1	531-1011			lipopolysaccharide glycosyl transferase, FRAMESHIFT	MKLKIDIATNNFKHGGGTERYTLDLVKGLNRQNITPAVYATKFDHSIPEYALIEPHLVDQHRTLKKLRSFLFSSRLAQTRKNSAAKLIACHHADYADLLICGGTHLGYLHHMAQKPNLLDRLAIRRNRSNYATAKLIMAHSHMMRRELVGLYGVPPERIQVAPPPADTERFFPQPGETADLRAKYGFADHETVFLFPSTGHTRKGLELLADFFEHTSLPVKLAVVGSPLPRPMKNVVGLGFCTDMPELYRAADFTIMASLYEPFGLVGVESVLCGTRVVLSENMACTEVMNEEAGFFFSRQNPETLAQAVAQAVSLKKQGGHRLSDPMRALNYNPALDKHIGLILEMLAA
NMB_0863	T	IN	211	F	231			Membrane-spanning|Membrane-spanning	84-144|189-246	putative lipoprotein	VFAVIFFSTLGCILAWIRDIPKIKSKKILARSLYIIGIINVIISYVLIKNILVSVSDGGGIKYVAIYLSNLFFWTVLMYVLVKRLSKKPS
NMB_1994	TAAA	OUT	-162	P	0	YadA-like C-terminal region	846-1086			adhesin NadA	MKHFPSKVLTTAILATFCSGALAATSDDDVKKAATVAIVAAYNNGQEINGFKAGETIYDIGEDGTITQKDATAADVEADDFKGLGLKKVVTNLTKTVNENKQNVDAKVKAAESEIEKLTTKLADTDAALADTDAALDETTNALNKLGENITTFAEETKTNIVKIDEKLEAVADTVDKHAEAFNDIADSLDETNTKADEAVKTANEAKQTAEETKQNVDAKVKAAETAAGKAEAAAGTANTAADKAEAVAAKVTDIKADIATNKADIAKNSARIDSLDKNVANLRKETRQGLAEQAALSGLFQPYNVGRFNVTAAVGGYKSESAVAIGTGFRFTENFAAKAGVAVGTSSGSSAAYHVGVNYEW
NMB_0442	TCTTC	IN	21	F	0;774	Opacity family porin protein	252-789			opacity protein, authentic frameshift	MNPAPKKPSLLFSSLLFSSLLFSSPAQAASEDGSRSPYYVQADLAYAAERITHDYPQATGANNTSTVSDYFRNIRAHSIHPRVSVGYDFGGWRIAADYASYRKWKESNSSTKKVTEEINNNYKETQTKHQGNGSFHAVSSLGLSAIYDFKLNDKFKPYIGARVAYGHVKHQVHSVETKTTTITSKPKNGSPQGGPIIQTDPSKPPYHESHSISSVGLGVIAGVGFDITPKLTLDTGYRYHNWGRLENTRFKTHEVSLGMRYRF
GNMG2136_2819	G	IN	237	F	174;234					pseudogene (putative acetyltransferase), FRAMESHIFT	VNYKIYDGAKIIKKENLSIGDYSQIDDFVFFNCGEKSILGSFVHISSFTSIIGGGEFYMDHFSGLSAGCRIITGSDDFMGGGLTNPTVPSKYTNVKKSSVRIGKHAILGTNVTVLPGVTIGDGVAVGAGAIVRKNLEPWTIYVGVDCKPLKRRSQDKILELEKHLVAEFNLDLCPIIPSPNLPKPKETR
GNMCU002693	G	IN	58	F	0;504					haemoglobin-haptoglobin-utilization protein	MKYKALSLLPLAAALAACAGGGVAEPHVPVSIPTATPLTGEVKLSSDNSKIENINTANTETHPPRRTRRSLYASPQNTSSGISIQQREVEKIYFGVKSPEKSFIFQTPGGAQYALSSYADPIVPSYSSPDFKIPDRHAGQRLADGSRIFICCSDSGATSYAEITKQDYMKFGAWIGPNGEIDLFAGGFPIGKTPPPAFSWGSPTTETALSKGKITYQVWGIRVRNGQFVTSSYTPPKGSSWSGYQNTPVLSFITANFNSNKLAGEIIGNSDYGPNVKIENATIDGLSFSGDATSNGKTGNLEGKFFGKFNSTRSSDTGIGGKITFKDDRSLDTVFGGVIYEKKLDDKTSQDTNHLKK
GNMG2136_1693	C	OUT	-60	P	0;342;348;396;618;690;717;813;825;945;1074;1365;1515;1524	NAD(P)(+) transhydrogenase (AB-specific), alpha subunit	3-1539	Membrane-spanning	1197-1506	NAD(P)+ transhydrogenase (AB-specific), alpha subunit	MKIGIPRESLSGETRVACTPATVALLGKLGFETVVESGAGLAASLDDAAYQTAGATVADKAAVWACPLIYKVNAPSEGELPLLNEGQTIVSFLWPRQNEALVEALRAKKVNALAMDMVPRISRAQALDALSSMANISGYRAVIEAANAFGRFFTGQITAAGKVPPAQVLVIGAGVAGLAAIGTANSLGAVVRAFDTRLEVAEQIESMGGKFLKLDFPQESGGSGDGYAKVMSDEFIAAEMKLFAEQAKEVDIIITTAAIPGKPAPKLITKEMVESMKSGSVIVDLAAATGGNCELTRPGELSVTGNGVKIIGYTDMANRLAGQSSQLYATNLVNLTKLLSPNKDGEITLDFEDVIIRNMTVTHDGEITFPPPPIQVSAQPQQTPSEKAAPAAKPEPKPV…
GNMG2136_569	C	OUT	-139	P	72;99					hypothetical protein	LRLKIKLPSVVGITTQKNELLDIPMFFICFYIVMRSDKRPPDICLDGIVLLNFYKYV
NMB_1465	TCTTC	IN	21	F	0;807	Opacity family porin protein	267-822			opacity protein, authentic frameshift	MNPAPKKPSLLFSSLLFSSLLFSSLLFSSPAQAASEDGSRSPYYVQADLAYAAERITHDYPKATGANNTSTVSDYFRNIRAHSIHPRVSVGYDFGGWRIAADYASYRKWNNNKYSVNTKELQKNNSSGIWQELKTENQENGTFHAASSLGLSAIYDFKLNDKFDKFKPYIGARVAYGHVKHQVHSVRKETTTTFSPPAQGATVPGKIVQGPTNKPAYHESNSISSLGLGVIAGVGFDITPKLTLDTGYRYHNWGRLENTRFKTHEVSLGMRYHF
GNMM04_002303	G	IN	157	F	0;429;510;546;624;645;708;858;876	Glycosyl transferase family 8	3-765			lipooligosaccharyl-alpha-1,4-galactosyltransferase LgtC	MDIVFAADDNYAAYLCVAAKSVEAAHPDTEIRFHVLDAGISEANRAAVAANLRGGGNIRFIDVNPEDFAGFPLNIRHISITTYARLKLGEYIADCDKVLYLDIDVLVRDSLTPLWDTDLGDNWLGACIDLFVERQEGYKQKIGMADGEYYFNAGVLLINLKKWRRHDIFKMSCEWVEQYKDVMQYQDQDILNGLFKGGVCYANSRFNFMPTNYAFMANRFASRHTDPLYRDRTNTVMPVAVSHYCGPAKPWHRDCTAWGAERFTELAGSLTTVPEEWRGKLAVPHRMFSTKRMLQRWRRKLSARFLRKIY
NMB_1884	T	OUT	-18	P	0;42;57;132;225;309;312	Rhodanese-like domain	18-297			rhodanese domain protein	MDIVQLGPAELKAWMDEGRMFCLLDVRTDEETAVCSLPNALHIPMNLIPLRQNELPDDVPLVVYCHHGIRSLHTAMYLADAGFENLYNLQGGIDAWAAEIDGNMMRY
NMB_0624	CAAACAA	IN	177	F	0;537;777;924;999;1062	Glycosyl transferase family 2	9-732			galactosyltransferase-related protein, authentic frameshift	MDLSIVVPIYNVESYLEACLSSIESILSNENVELILVNDGSKDGSEDICYKYIDKTTNNKQQTTNNKQQTTNNKQQTTNNKQQTTNNKQQTTNNKQQTTNNKQQTTNNKQQTTNNKQQTTNNKHRTPNIKYIYQDNQGLSEARNTGIKNSNGKYIVFIDSDDFINCQILLDFLSKDDTDMPDVVFLNAVKYDKGSVSYFGEDYQPEKILNQSKVEVLKGLCRFRKFPGSAWNKIIKRELIIREKLFFERGIYSEDIEWSMRLFNAATTFSYLDGCYYYYRQGRKDSITGTVSEKSIKSLLYILEKNAEMEFNRDISSYLYSFLSYEYLVLLFIMTSKNIECDADIKRRAYHLRFMLLKSNKLIYKLIFPIITLLGVDITGRILKAIRGNI
NMB_0624	G	OUT	-69	P	0;537;777;924;999;1062	Glycosyl transferase family 2	9-732			galactosyltransferase-related protein, authentic frameshift	MDLSIVVPIYNVESYLEACLSSIESILSNENVELILVNDGSKDGSEDICYKYIDKTTNNKQQTTNNKQQTTNNKQQTTNNKQQTTNNKQQTTNNKQQTTNNKQQTTNNKQQTTNNKQQTTNNKHRTPNIKYIYQDNQGLSEARNTGIKNSNGKYIVFIDSDDFINCQILLDFLSKDDTDMPDVVFLNAVKYDKGSVSYFGEDYQPEKILNQSKVEVLKGLCRFRKFPGSAWNKIIKRELIIREKLFFERGIYSEDIEWSMRLFNAATTFSYLDGCYYYYRQGRKDSITGTVSEKSIKSLLYILEKNAEMEFNRDISSYLYSFLSYEYLVLLFIMTSKNIECDADIKRRAYHLRFMLLKSNKLIYKLIFPIITLLGVDITGRILKAIRGNI
NMB_1525	AGCA	IN	11	F	0;1104;1353;1503;1863	outer membrane autotransporter barrel domain	786-2028			VirG-related protein, authentic frameshift	MKLEASKQEQKFKKSFIVSLFFSILYTSPLLAVDYVYDKTKLTNDEITRLKKLRDKTSEYWKKETYLITEDNPKVPPFPALYPRTYQFENINNSKKISFYDQEYTEGYLVGFARGLGVAKRNGDTEEQIRKYFKECFNSNTKIRDYSTCQAEKFGSHPLIVKSHIFSLGPKIKNSHINSEILSVGNYTEWANQVIHHIENYVSFAAHLYSGLDPFHYIEVTDNSHVIGQTISLDEFRLENSLWEPRWDSNVGKLKTTNADIRFNTKSESLLVKEDYAGGARFRFAYDPKEAKNTALIFEKNVTGTSDIIFENPIDDLKSLDGHQIIKVNGTADKHAFRLSGKHQKGIYTLSLQQRPEGFFTKVQERDDMAIYAQQAQAANTLFALRLNNKNSDIFDRTL…
NMB_1988	C	OUT	-108	P	0;186;267;747;822;1026	TonB-dependent siderophore receptor	129-2142			ferric enterobactin receptor	MNTPLFRLSLLSLTLAAGFAHAAENNAKVVLDTVTVKGDRQGSKIRTNIVTLQQKDESTATDMRELLKEEPSIDFGGGNGTSQFLTLRGMGQNSVDIKVDNAYSDSQILYHQGRFIVDPALVKVVSVQKGAGSASAGIGATNGAIITKTVDAQDLLKGLDKNWGVRLNSGFASNEGVSYGASVFGKEGNFDGLFSYNRNNEKDYEAGKGFRNNFNGGKTVPYSALDKRSYLAKIGTSFGDGDHRIVLSHMKDQHRGIRTVREEFTVGGDKERISMERQAPAYRETTQSNTNLAYTGKNLGFVEKLDANAYVLEKERYSADDSGTGYAGNVKGPNHTQITTRGMNFNFDSRLAEQTLLKYGINYRHQEIKPQAFLNSQFKIEDKEKATDEEKNKNRENEK…
NMB_1969	C	IN	287	SW	0;48;210;228;507;717;747;750;942;993;1137;1200;1335;1443;1659;1884;2178;2253;2391;2514;2589;2784;3105	Autotransporter beta-domain	2424-3219	autotransporter-associated beta strand repeat	1545-1641	putative serotype-1-specific antigen	MRTTPTFPTKTFKPTAMALAVATTLSACLGGGGGGTSAPDFNAGGTGIGSNSRATTAKSAAVSYAGIKNEMCKDRSMLCAGRDDVAVTDRDAKINAPPPNLHTGDFPNPNDAYKNLINLKPAIEAGYTGRGVEVGIVDTGESVGSISFPELYGRKEHGYNENYKNYTAYMRKEAPEDGGGKDIEASFDDEAVIETEAKPTDIRHVKEIGHIDLVSHIIGGRSVDGRPAGGIAPDATLHIMNTNDETKNEMMVAAIRNAWVKLGERGVRIVNNSFGTTSRAGTADLFQIANSEEQYRQALLDYSGGDKTDEGIRLMQQSDYGNLSYHIRNKNMLFIFSTGNDAQAQPNTYALLPFYEKDAQKGIITVAGVDRSGEKFKREMYGEPGTEPLEYGSNHCGIT…
NMB_1969	GGC	IN	87	INDEL	0;48;210;228;507;717;747;750;942;993;1137;1200;1335;1443;1659;1884;2178;2253;2391;2514;2589;2784;3105	Autotransporter beta-domain	2424-3219	autotransporter-associated beta strand repeat	1545-1641	putative serotype-1-specific antigen	MRTTPTFPTKTFKPTAMALAVATTLSACLGGGGGGTSAPDFNAGGTGIGSNSRATTAKSAAVSYAGIKNEMCKDRSMLCAGRDDVAVTDRDAKINAPPPNLHTGDFPNPNDAYKNLINLKPAIEAGYTGRGVEVGIVDTGESVGSISFPELYGRKEHGYNENYKNYTAYMRKEAPEDGGGKDIEASFDDEAVIETEAKPTDIRHVKEIGHIDLVSHIIGGRSVDGRPAGGIAPDATLHIMNTNDETKNEMMVAAIRNAWVKLGERGVRIVNNSFGTTSRAGTADLFQIANSEEQYRQALLDYSGGDKTDEGIRLMQQSDYGNLSYHIRNKNMLFIFSTGNDAQAQPNTYALLPFYEKDAQKGIITVAGVDRSGEKFKREMYGEPGTEPLEYGSNHCGIT…
NMB_4460	G	OUT	-198	P	33;117;351;426;912	Replication initiation factor	264-843			conserved hypothetical protein	LEDEDFIRAASMLAEEVFGFGIYKESKGSGGRFYERCWLMGSEDALYGRVHFGGQQNTILFELTGTGCGVAKEGWESRLFAFLTNAIRPKITRVDIAKDFFNGEYSPNQAREDRNKGMFTCHHVKPKGECLGSDWEEDDEAKMTKGKTYGIGSRESSKYVRVYEKGKQLGDKTSTWTRFEIEFKAKDIVIPFEVLQNPGEYFGGAYPICERFAQKATRIHAVKEDKVISADRYLEWVKKQFGRAANGLKFIFPELDKAKLFELIEPSHHKLPKSLAPEAYDCAFLKAQAIHEQPAFKPYKDPYYMYEYYENLEKQLEQQKHVNNEESYNNFIYDKFARLPISWA
NMB_1847	G	IN	79	SW	0;60;93;123;1074;1362;1590;1665;1821;1833;1908;2211;2805;3009;3045;3054	Neisseria PilC protein	0-3087			pilC1 protein, authentic frameshift	MNKTLKRRVFRHTALYAAILMFSHTGGGGGAMAQTHKYAIIMNEQNQPKVKGNGQYSTIKDKDRERKFIYNKSGRGGGSVFFDNTDTLVSRQSGTAVFGTATYLPPYGKVSGFDADGLKERGNAVNWIHTTHPGLIGYSYTSVVCRDSTGCPKLVYKTRFSFDNTGLAKNAGSLDRHPDPSRENSPIYKLKDHPWLGVSFNLGSENTVKNGNSFNKLISSFSEDNNNQTIVSTTEGSPISLGDQQREHTAVVYYLNAKLHLLDKKGIKDITGKTVRLGVLKPSIDVKTQNTGLGGILAYWARWDIKDTGQIPVKLGLQQVKAGRCINKPNPNPNKKDLSPALTAPALWFGPVKDGKAEMYSASVSTYPDSSSSQIFLQNLSRKDDTSKPGRYSLKPLST…
NMB_1053	C	OUT	-101	P	0;27	Outer membrane protein OpcA	60-792			outer membrane protein OpcA	MKKTVFTCAMIALTGTAAAAQELQTANEFTVHTDLSSISSTRAFLKEKHKAAKHISVRADIPFDANQGIRLEAGFGRSKKNIINLETDENKLGKTKNVKLPTGVPENRIDLYTGYTYTQTLSDSLNFRVGAGLGFESSKDSIKTTKHTLHSSRQSWLAKVHADLLSQLGNGWYINPWSEVKFDLNSRYKLNTGVTNLKKDINQKTNGWGFGLGANIGKKLGESASIEAGPFYKQRTYKESGEFSVTTKSGDVSLTIPKTSIREYGLRVGIKF
NMB_1615	C	OUT	-45	P	162;189					hypothetical protein	LFSGESAASEHTAHAHIDLPSLAHRVHRRPLRLKIKLPSVVGITTQKNELLDIPMFFICFYIVMRSDKRPPDICLDGIVLLNFYKYV
NMB_0049	G	IN	79	SW	0;60;132;1125;1416;1647;1722;1872;1884;2277;2877;3081;3126	Neisseria PilC protein	0-3159			pilC2 protein, authentic frameshift	MNKTWKRQVFRHTALYTAILMFSHTGGGGGQAQTQTQTHKYAIVMNAQNLPEVKWGDQYQSLTHKSNEREVIHTSGFGLAKKSISFSFNNTDEVVAEKKDTVVFGAATYLPPYGKVSGFDTAKLTERKNALDQIGTTKTGLVGYSYEGSTCSSGGCPTVAYRTQFTFGNSSLAKKANGGGLDIYEDKSRDNSPIYKLKDHPWLGVSFNLGGESSFKPKRQGSLVSSFSEDVTQQNGAGSQHKDKNLVYTTDDYKSQNNKNHQDKHHAVAFYLNAKLHLLDKKHIKNIVQGKTVNLGILKTRIEPTEAWKRRNSNFFNGSWTYEEKGTVSVKLKLPEVKAGRCINANNPNKSTKAPSPALTAPALWFGPVQNGKVQMYSASVSTYPDSSSSRIFLQNLKR…
NMB_0049	A	IN	245	F	0;60;132;1125;1416;1647;1722;1872;1884;2277;2877;3081;3126	Neisseria PilC protein	0-3159			pilC2 protein, authentic frameshift	MNKTWKRQVFRHTALYTAILMFSHTGGGGGQAQTQTQTHKYAIVMNAQNLPEVKWGDQYQSLTHKSNEREVIHTSGFGLAKKSISFSFNNTDEVVAEKKDTVVFGAATYLPPYGKVSGFDTAKLTERKNALDQIGTTKTGLVGYSYEGSTCSSGGCPTVAYRTQFTFGNSSLAKKANGGGLDIYEDKSRDNSPIYKLKDHPWLGVSFNLGGESSFKPKRQGSLVSSFSEDVTQQNGAGSQHKDKNLVYTTDDYKSQNNKNHQDKHHAVAFYLNAKLHLLDKKHIKNIVQGKTVNLGILKTRIEPTEAWKRRNSNFFNGSWTYEEKGTVSVKLKLPEVKAGRCINANNPNKSTKAPSPALTAPALWFGPVQNGKVQMYSASVSTYPDSSSSRIFLQNLKR…
NMB_0056	T	OUT	-30	P	0;57;102;393	RNA polymerase-binding protein DksA	57-384			RNA polymerase-binding protein DksA	MAKLTEQDILNWSGPEDDYMNDDHLAFFRELLVKMQDELIENASATTGHLQEHESAPDPADRATQEEEYALELRTRDRERKLLSKIQATIRNIDEGDYGFCADTGEPIGLKRLLARPTATLSVESQERRERMKKQFAD
NMB_1407	ATAACAAA	IN	219	SW	0;153;402;468;546					FrpA-related protein, degenerate	MTSANFNINGFGDVKLTPYSPLLGYKAWDSFIGSIQSLSDLIYNVDNNRNKMEITVNNAIQAADSFLSRIGRDNKITNTASLLASFDNILNLRNVSRDIRETGKFKPNDIQQAIGDIFIAAGDGLQYIKQQTEAMAQSKFLPTKLKTGLNDVLNSRMLKSSTVLQHELKNKDYGNERLGESIMNIDDFTPSKIANFFADPDTYSNVLEEVSRFIYSLVPDDANPWKGGEDYIGRGISEWGELLEKWYKQDFLPYLEKWDQFPKFEDWLPEFPEWAREWLKLALKRSGKYNVYDPLALDLDGDGIETVATKGFSGSLFDHTNNGIRTATGWIAAYDGFPVRKLNSNGGIISTTDTIFQSLHTWLDINQD
NMB_1543	C	OUT	-61	SW	0;177;267;789;894;903;993	Replication initiation factor	723-993			replication initiation factor	MSEVEYFSHFISDGKGKLLEIPQRRGKQDGVFVDWISFTFHEDTLLKVSGCPLFSDAEYMYVLSRKLEEILGFGITRKCKSRGNKFYESMYRLGSDDVDYGEVHFGGQRNTVLVELKGTGCSVASPGWELRLKQFLDDSIRTRITRIDLALDFFDGEYTPDQALLDHDNGFFDNSNQRPKSETIGTAWRNEDGSGKTFYVGRKKNSRFVRVYEKGRQLGDKESKWVRFEIQFNYGDIEIPLDILINQGSYFCGAFPICRKFKNMPVPERFDQRKKKLNLTFEHKLHYAKNAVGKLVNFMIEMGFDNSEIVESLKADSGFPKGLEPEKYALEMLRDGLKHGFIHEQPDIDLEIELDELGVIAFKNSDKFDREKRLFSPDYDVEKERKYQEYLSKVYHQNV…
NMB_1634	C	OUT	-61	P	0;177;267;528;546;708;789;894;903;1179;	Replication initiation factor	723-993			replication initiation factor	MSEAEYFSHFISNGNGKLLEIPQRRGRQDGVFIDWLSFTLHEDSLLKVSGCPLVSDAEYMFVLSKKLEEILGFGITSRCKSKGNKFYDSMFRLGSEEVDYGEVHYGGQRNTVLIELKGVGCNIANPGWELRLKQFLEDSLRPRITRVDLALDFFDGEYTPEQALLDHDNGFFDNSNMRPKSEMVGTAWRREDGSGKTFYVGRKKNSRFVRVYEKGRQLGDKESKWVRFEIQFNHGDMEIPLDILINQGSYFSGAFPICQKFKNMPNPERFDYRKKVANLTFQHKLRYAKNAVGKLINFMFDMGFDSDEIVRYLKADLGYPKGLEPEKYSLAGLKESLKFGFIHEQPDVDLEVELEELGIIKFKQSDKFDPDKRLFDPHHDVESERQYQLYLDRMYDLHA…
a: IN: intragenic SSR. OUT: intergenic SSR.
b: F: frameshift. SW: start-site switching. PS: premature stop causing the loss of the peptide C-terminal region. INDEL: insertion or deletion of one or more amino acids.
