# Supplementary material for: In-silico prediction and deep-DNA sequencing validation indicate phase variation in 115 Neisseria meningitidis genes
Source: BMC Genomics. 2016 Oct 28;17:843. doi: 10.1186/s12864-016-3185-1 (PMC5084427; doi:10.1186/s12864-016-3185-1)
Supplement: Additional file 6: — Neutrality test results for the 324 VNSSRs-containing loci. (XLSX 63 kb) [file 12864_2016_3185_MOESM6_ESM.xlsx]

## Sheet: statistics_entiresite_filtered.
Candidacya	Refecence gene	Annotated function	alignnment ID	SSR unit motif	sequence contextb	Nei's diversity index	# genomes containing the VNSSR	S	Pi	Theta	Tajima	Fu.Li.D*	Fu.Li.F*
S	NMB_0281	surA/PPIASE domain protein	1	GCCAAAGCT	IN	0.83	11	16	0.036243	0.031293	0.665559	0.0865847	0.259379
S	NMB_0218	pilin glycosyltransferase	188	C	IN	0.78	17	4	0.0112188	0.0099756	0.364785	1.11277	0.835566
S	NMB_0415	conserved hypothetical protein, authentic frameshift	294	G	IN	0.66	11	1	0.004394	0.0025911	1.25964	0.650568	0.686951
S	NMB_0757	phosphoribosylaminoimidazole-succinocarboxamide synthase	590	G	MID	0.66	9	3	0.0098441	0.007849	0.681045	1.00787	0.827816
S	NMB_1209	hypothetical protein	1012	T	OUT	0.54	9	18	0.043805	0.0476922	-0.308298	-0.471434	-0.446393
S	NMB_1255	glycosyl transferase, degenerate	1050	G	IN	0.7	12	6	0.0183218	0.0152465	0.650228	-0.139419	0.0776429
S	NMB_1719	efflux pump component MtrF	1396	T	MID	0.61	8	7	0.0064815	0.0183117	-2.1296394*	-3.0713284*	-2.7093573*
S	NMB_1861	acetyl-CoA carboxylase, biotin carboxylase	1475	T	MID	0.62	9	6	0.0256823	0.0157595	2.0230712*	1.25187	1.39406
S	NMB_2036	tRNA pseudouridine synthase A	1795	C	OUT	0.72	11	10	0.0302123	0.0253924	0.676813	-0.922104	-0.467925
S	NMB_1818	polysaccharide biosynthesis family protein	1819	CTG	IN	0.27	6	7	0.0172467	0.0175319	-0.0537513	-1.19349	-0.842775
S	NMB_0312	virulence-associated protein VapA, authentic frameshift	1942	AAGC	MID	0.91	40	0	0	0	0	0	0
S	NMB_1375	putative modification methylase, authentic frameshift	1966	CAGC	IN	0.9	34	30	0.0311981	0.0471071	-1.38672	-2.19027	-2.1545
S	NMB_1485	membrane protein, TerC family/CBS domain/transporter associated domain protein	2015	T	IN	0.34	8	21	0.0298246	0.0549678	-1.74981	-2.22665	-2.26383
S	NMB_1261	type III restriction-modification system EcoPI enzyme, subunit mod, degenerate	2044	TTGGG	MID	0.91	31	29	0.0569561	0.0427059	1.42516	1.12399	1.30043
S	NMB_0740	DNA repair protein RecN	2190	A	OUT	0.48	8	5	0.0149751	0.0134314	0.359555	-0.379473	-0.163025
S	NMB_1668	TonB-dependent hemoglobin receptor	2321	C	IN	0.6	12	17	0.0352444	0.0465354	-0.936299	-1.83674	-1.65169
S	NMB_1836	acetyltransferase PglI	2329	C	IN	0.81	15	12	0.0450499	0.033289	1.31478	0.364135	0.649671
S	NMB_1998	IgA-specific serine endopeptidase homolog	2345	C	IN	0.57	11	1	0.0025752	0.0026291	-0.0378263	0.658666	0.398088
S	NMB_1786	cupin family protein	2418	T	OUT	0.53	9	11	0.0481786	0.0290317	2.3864246*	1.00846	1.40622
S	NMB_0462	putative putrescene ABC transporter, periplasmic putrescine-binding protein	2461	A	MID	0.2	8	7	0.021929	0.0190231	0.518451	0.0942207	0.201916
S	NMB_1429	major outer membrane protein IA	2744	C	OUT	0.75	15	9	0.0130858	0.0261059	-1.8074401*	-1.78037	-1.76611
S	NMB_0067	alpha-2,8-polysialyltransferase SiaD	2757	T	IN	0.3	10	29	0.0586886	0.0787251	-1.03489	1.6263576*	0.938807
S	NMB_1636	opacity protein, authentic frameshift	3197	CTTCT	MID	0.79	14	7	0.0155519	0.0130875	0.664685	0.132494	0.269535
S	GNMG2136_208	pseudogene (putative glycosyl transferase)	3204	G	IN	0.83	22	17	0.0570292	0.0480363	0.807516	0.772879	0.788846
S	NMB_0039	pyrimidine 5'-nucleotidase, FRAMESHIFT	3210	G	IN	0.58	10	11	0.0383178	0.0374207	0.101667	1.13548	0.829665
S	NMB_0003	glutamyl-tRNA synthetase	3504	A	OUT	0.43	8	8	0.030303	0.025344	0.811818	1.3963356*	1.11101
S	NMB_0368	conserved hypothetical protein	3547	T	IN	0.59	11	4	0.0111594	0.0105524	0.170609	0.197682	0.17277
S	NMB_0926	opacity protein, authentic frameshift	3560	GAAGA	MID	0.85	17	23	0.0401183	0.047808	-0.683939	-0.235095	-0.384372
S	NMB_2032	lipopolysaccharide glycosyl transferase, authentic frameshift	3711	C	IN	0.72	14	0	0	0	0	0	0
S	NMB_0863	putative lipoprotein	3719	A	IN	0.37	10	5	0.0089345	0.0133407	-1.0458	-1.13719	-1.02249
S	NMB_1994	adhesin NadA	3847	TAAA	OUT	0.75	12	20	0.0606618	0.0572855	0.311192	1.23633	0.986151
S	NMB_0442	opacity protein, authentic frameshift	4173	GAAGA	MID	0.78	17	18	0.0274929	0.041587	-1.61987	-1.6587	-1.67737
S	GNMG2136_2819	pseudogene (putative acetyltransferase), FRAMESHIFT	4375	G	IN	0.74	13	0	0	0	0	0	0
S	GNMCU002693	haemoglobin-haptoglobin-utilization protein	4380	G	IN	0.69	15	8	0.0344156	0.0280796	1.0931	0.635718	0.610401
S	GNMG2136_1693	NAD(P)+ transhydrogenase (AB-specific), alpha subunit	4658	G	OUT	0.56	12	0	0	0	0	0	0
S	GNMG2136_569	hypothetical protein	4779	C	OUT	0.61	10	1	0.0030864	0.0040584	-0.937578	-0.949024	-0.446192
S	NMB_1465	opacity protein, authentic frameshift	5219	GAAGA	MID	0.81	19	7	0.0138393	0.0172996	-0.995774	-0.832155	-0.706784
S	GNMM04_002303	lipooligosaccharyl-alpha-1,4-galactosyltransferase LgtC	5723	C	IN	0.61	13	1	0.0030303	0.0039814	-0.933021	-0.950146	-0.445264
S	NMB_1884	rhodanese domain protein	1464	A	MID	0.75	9	14	0.056591	0.0363996	2.0415185*	1.14248	1.44752
S	NMB_0624	galactosyltransferase-related protein, authentic frameshift	1991	CAAACAA	IN	0.92	28	57	0.0438105	0.0694007	-1.62853	-2.31954	-2.3886
S	NMB_0624	galactosyltransferase-related protein, authentic frameshift	2876	G	OUT	0.42	8	1	0.0012461	0.002886	-1.1727	-1.42159	-1.05094
S	NMB_1525	VirG-related protein, authentic frameshift	2289	TGCT	MID	0.64	7	5	0.0110952	0.0115095	-0.11792	-0.328598	-0.251674
S	NMB_1988	ferric enterobactin receptor	2346	C	OUT	0.57	11	7	0.0275012	0.0183446	1.70065	0.702168	0.938224
S	NMB_1969	putative serotype-1-specific antigen	2377	C	IN	0.74	16	1	0.0036879	0.0025933	0.786143	0.660967	0.578114
S	NMB_1969	putative serotype-1-specific antigen	2698	GGC	IN	0.6	6	2	0.0078493	0.0053604	1.29229	0.945186	0.822571
S	NMB_4460	conserved hypothetical protein	2741	G	OUT	0.19	10	20	0.0380442	0.0525197	-1.0535	-1.59604	-1.53404
S	NMB_1847	pilC1 protein, authentic frameshift	2700	G	IN	0.8	16	21	0.0570583	0.0633834	-0.39446	-0.288198	-0.346958
S	NMB_1053	outer membrane protein OpcA	3125	G	OUT	0.84	17	7	0.0098913	0.0202786	-1.9856593*	-2.442473*	-2.10432
S	NMB_1615	hypothetical protein	4763	C	MID	0.71	9	1	0.0037531	0.0030622	0.526771	0.757602	0.500463
S	NMB_0049	pilC2 protein, authentic frameshift	4143	G	IN	0.77	13	25	0.0687765	0.077871	-0.503048	-0.942238	-0.883599
S	NMB_0049	pilC2 protein, authentic frameshift	4161	A	IN	0.47	8	38	0.148158	0.164371	-0.532099	-0.252448	-0.333315
S	NMB_0056	RNA polymerase-binding protein DksA	1937	T	MID	0.34	8	14	0.0147565	0.0369536	-2.2027711*	-2.8250366*	-2.752143*
S	NMB_1407	FrpA-related protein, degenerate	5474	ATAACAAA	IN	0.74	24	1	0.004329	0.0031461	1.33223	0.974228	0.554895
S	NMB_1543	replication initiation factor	5569	C	OUT	0.7	10	1	0.0012232	0.0028357	-1.17492	-1.42033	-1.05447
S	NMB_1634	replication initiation factor	5586	G	OUT	0.57	9	3	0.0071549	0.00923	-0.741876	0.0897078	-0.0946059
M	NMB_0593	CoA binding domain/acetyltransferase, GNAT family	514	G	IN	0.1	7	14	0.0584358	0.0368853	2.1390418*	1.13983	1.47621
M	NMB_0717	cytochrome c family protein	628	T	IN	0.27	10	3	0.0082359	0.0078297	0.138547	-0.124252	-0.0468974
M	NMB_0867	RNA pseudouridine synthase	715	A	OUT	0.49	8	12	0.0442238	0.0319142	1.38475	0.640483	0.869551
M	NMB_1468	putative lipoprotein	1244	T	OUT	0.41	8	0	0	0	0	0	0
M	NMB_1849	carbamoyl-phosphate synthase, small subunit	1482	T	OUT	0.18	9	0	0	0	0	0	0
M	NMB_2139	phospholipase, patatin family	1735	T	OUT	0.35	10	5	0.0097885	0.0131733	-0.786329	-1.21238	-1.0236
M	NMB_2133	Na+/serine symporter SstT	1987	T	OUT	0.54	9	20	0.0877033	0.051529	2.6807381*	1.5821822*	2.0285447*
M	NMB_0036	dyp-type peroxidase family protein	2071	TTGCC	OUT	0.33	5	3	0.0053333	0.0069999	-0.66734	-1.19212	-0.92533
M	NMB_4402	conserved domain protein	2120	A	IN	0.5	8	5	0.008447	0.0132906	-1.13843	-1.95726	-1.60577
M	NMB_1001	integrase protein, FRAMESHIFT	2228	G	IN	0.19	8	3	0.0062893	0.0080976	-0.607227	-1.22514	-0.937782
M	NMB_1033	DNA (cytosine-5-)-methyltransferase	2242	T	IN	0.53	9	8	0.0218896	0.0211283	0.124079	-0.867641	-0.572594
M	NMB_0032	putative lipoprotein	2395	A	MID	0.26	11	24	0.0725936	0.0736729	-0.0573107	0.308391	0.218138
M	NMB_0382	ompA family protein	2776	GAACCC	IN	0.12	4	2	0.004375	0.0050615	-0.351575	-0.494096	-0.377214
M	NMB_1716	membrane fusion protein MtrC	2812	GC	IN	0.22	6	38	0.142673	0.100566	1.90591	1.16941	1.49058
M	NMB_0360	permease, AmpG family	2958	T	MID	0.36	8	5	0.0115147	0.0145865	-0.730932	-0.947991	-0.781282
M	NMB_0831	type I restriction enzyme S protein, degenerate	2971	G	IN	0.53	9	4	0.0151608	0.0116889	0.983964	0.308968	0.41433
M	NMB_1115	putative tail fibre protein	2987	CCG	IN	0.36	6	5	0.0063776	0.014038	-1.8893279*	-2.4099779*	-1.98767
M	GNMM04_000267	conserved hypothetical protein	3042	A	OUT	0.25	8	10	0.0403276	0.032797	0.910911	1.05961	0.982806
M	NMB_0651	conserved hypothetical protein	3247	A	IN	0.43	8	37	0.109198	0.114389	-0.194377	1.27224	0.953135
M	GNMM13399_1501	conserved hypothetical protein	3366	A	OUT	0.4	9	1	0.0015576	0.0030974	-1.14313	-1.32864	-0.922169
M	NMB_0836	ATP-dependent Clp protease ATP-binding subunit ClpA	3406	TCTTCA	IN	0.6	5	2	0.0080087	0.0055428	1.42511	-0.30046	0.0834308
M	NMB_1759	Fic family protein	3429	A	IN	0.51	10	3	0.0146789	0.0094292	1.91848	1.12971	1.01747
M	NMB_1223	site-specific DNA methylase, degenerate	3568	A	MID	0.32	9	0	0	0	0	0	0
M	NMB_1489	conserved hypothetical protein	3686	C	IN	0.38	7	15	0.0569244	0.0464648	0.967503	1.23056	1.14248
M	NMB_1756	hypothetical protein	3693	G	OUT	0.56	8	1	0.0049844	0.0033145	1.30059	0.806844	0.606733
M	NMB_0841	conserved hypothetical protein	3805	C	IN	0.59	8	10	0.0293725	0.0361433	-0.932069	-1.21715	-0.986486
M	NMB_1985	adhesion and penetration protein	3843	GAACGGCGC	IN	0.22	4	7	0.0295276	0.0212669	1.84965	1.4404796*	1.22882
M	GNM9615945_2000	adhesion and penetration protein	4156	TGCGGT	IN	0.25	4	3	0.0134771	0.0116792	0.713709	0.406637	0.308863
M	NMB_1393	phosphogluconate dehydratase	4006	C	MID	0.5	9	5	0.0048733	0.0133218	-1.9869698*	-2.7374078*	-2.34767
M	GNMG2136_885	aldose 1-epimerase	4100	GGGTAGCGG	MID	0.65	5	1	0.0021645	0.003124	-1.05947	-1.03522	-0.556815
M	GNMM04_000434	conserved domain protein	4441	T	OUT	0.61	10	0	0	0	0	0	0
M	NMB_0098	toxin secretion ABC transporter, permease/ATP-binding protein, authentic frameshift	4469	G	IN	0.32	8	1	0.0046729	0.004491	0.199254	-0.814873	-0.238613
M	NMB_2041	hydrolase, NUDIX family	4536	CCTGTTT	OUT	0.56	17	2	0.0099174	0.0079339	1.45884	1.45884	0.661628
M	GNMM6190_000018	mltA family protein	4711	A	MID	0.56	10	3	0.0168224	0.0134579	1.57274	1.57274	0.794223
M	NMB_0024	pilS cassette	4815	CGGTGG	IN	0.5	4	3	0.0084746	0.0111345	-1.23311	-1.26013	-0.729967
M	NMB_1929	lacto-N-neotetraose biosynthesis glycosyl transferase LgtA	4855	C	IN	0.63	17	4	0.0178571	0.0194805	-0.780123	-0.780123	-0.329129
M	gnmNZ0533_000469	lacto-N-neotetraose biosynthesis glycosyl transferase LgtA	5898	G	IN	0.44	11	0	0	0	0	0	0
M	GNMM04_000570	transferrin-binding protein 2	4901	GGC	IN	0.38	5	4	0.0208333	0.0194805	0.650103	0.650103	0.274274
M	GNMM6190_000037	type IV pilus assembly protein PilC	4997	GCA	IN	0.5	5	5	0.0223214	0.0243506	-0.796844	-0.796844	-0.363847
M	gnmNZ0533_001685	6-phosphogluconolactonase	5042	T	OUT	0.56	9	13	0.0481481	0.0587571	-1.3715979*	-1.16211	-0.939028
M	gnmNZ0533_001943	putative membrane protein	5054	G	IN	0.63	12	0	0	0	0	0	0
M	GNM9615945_1304	glycosyl transferase, group 1 family protein	5093	C	IN	0.82	18	4	0.019305	0.0185197	0.213458	0.240517	0.166586
M	gnmNZ0533_000073	hypothetical protein	5137	G	IN	0.38	8	0	0	0	0	0	0
M	GNMG2136_281	opacity protein	5499	GAAGA	OUT	0.72	11	5	0.0166667	0.0168919	-0.0935706	0.0325165	0.004576
M	GNMH4476_2302	conserved hypothetical protein	5604	AT	OUT	0.48	6	18	0.0672727	0.0799408	-1.2222	-1.00583	-0.885027
M	GNMM04_000065	replication initiation factor	5617	G	OUT	0.38	9	0	0	0	0	0	0
M	GNMM13399_2413	Replication initiation factor family protein	5637	G	OUT	0.44	9	0	0	0	0	0	0
M	GNMH4476_1110	conserved hypothetical protein	5797	T	IN	0.5	11	0	0	0	0	0	0
M	GNMG2136_68	opacity protein	5819	GAAGA	OUT	0.56	18	0	0	0	0	0	0
M	GNMM13399_988	Replication initiation factor family protein	6144	C	OUT	0.38	9	0	0	0	0	0	0
M	GNMM04_001188	transposase (IS4 family)	6147	T	MID	0.32	9	0	0	0	0	0	0
M	GNMGB355_1003	PspA-related protein	6239	CAGCGA	IN	0.5	4	0	0	0	0	0	0
M	GNMM13399_2313	Replication initiation factor family protein	6428	G	OUT	0.38	9	4	0.0216049	0.020202	0.650103	0.650103	0.274423
M	GNMM13399_1601	Replication initiation factor family protein	6470	C	OUT	0.5	9	0	0	0	0	0	0
M	NMB_4434	RNA polymerase sigma-54 factor	189	T	MID	0.4	8	7	0.0127398	0.0185115	-1.03009	-1.19455	-1.10639
M	NMB_0624	galactosyltransferase-related protein, authentic frameshift	2060	AT	IN	0.1	6	63	0.217218	0.16458	1.44265	1.569117*	1.7328515*
M	GNMCU002726	ferric enterobactin receptor	3860	A	IN	0.59	8	56	0.315873	0.332037	-0.271509	0.113565	0.0270518
M	GNMH4476_2094	lactoferrin-binding protein B	3789	TGAAGC	IN	0.57	5	35	0.100805	0.098892	0.115712	0.178236	0.170467
M	NMB_1541	lactoferrin-binding protein B	4010	TCTTCA	IN	0.25	5	49	0.202258	0.200945	0.039099	-0.101361	-0.0736968
M	NMB_1892	hypothetical protein	3638	G	IN	0.48	7	5	0.0230453	0.0164905	1.61485	1.30563	1.11472
M	NMB_0905	hypothetical protein	2640	T	OUT	0.62	9	5	0.0229947	0.0135553	2.2718955*	1.21061	1.36268
M	GNMG2136_2476	type IV pilus assembly protein	5416	GCTATTATT	IN	0.38	4	18	0.110063	0.0926244	1.92476	1.92476	1.37701
M	NMB_0097	putative secretion protein, insertional disruption	3225	T	MID	0.66	9	2	0.0061162	0.0059519	0.0784621	-0.403296	-0.218827
M	NMB_1615	hypothetical protein	3518	A	MID	0.66	9	3	0.0046517	0.0079665	-1.17738	-1.16833	-1.03061
M	GNMGB013_000381	conserved hypothetical protein	4937	A	MID	0.5	10	0	0	0	0	0	0
M	NMB_0065	conserved hypothetical protein	3373	T	MID	0.29	10	0	0	0	0	0	0
M	NMB_4459	hypothetical protein	3522	AAGG	IN	0.65	7	4	0.0145209	0.0110742	1.19887	0.442008	0.501232
M	NMB_1741	conserved hypothetical protein, authentic frameshift	3788	G	MID	0.29	8	10	0.0270364	0.0270762	-0.0053247	0.957715	0.677574
M	NMB_0049	pilC2 protein, authentic frameshift	5643	GCGCAA	IN	0.38	4	6	0.0287879	0.0297521	-0.314458	-0.314458	-0.153358
M	NMB_1543	replication initiation factor	5570	G	MID	0.12	7	1	0.0012346	0.0028661	-1.17914	-1.41848	-1.05788
M	NMB_1634	replication initiation factor	5585	C	MID	0.15	7	1	0.0015432	0.0030821	-1.15876	-1.32331	-0.919341
W	NMB_0114	sensor histidine kinase	64	A	IN	0.1	7	7	0.0113133	0.0184452	-1.27163	-1.82834	-1.61588
W	NMB_0177	sodium/alanine symporter family protein	135	T	OUT	0.42	7	6	0.0215937	0.0185043	0.551256	1.30129	1.04996
W	NMB_0210	putative type II DNA modification methylase, FRAMESHIFT	171	T	MID	0.1	7	3	0.0028037	0.007904	-1.72373	-2.38536	-1.97928
W	NMB_0286	conserved hypothetical protein	249	T	MID	0.42	8	6	0.0176413	0.0156745	0.40032	-0.152645	0.0027953
W	NMB_0387	ABC transporter, ATP-binding protein	316	A	OUT	0.5	8	6	0.0195419	0.0156889	0.784393	0.549112	0.584975
W	NMB_0435	acetate kinase	325	A	MID	0.48	7	12	0.0539961	0.0314812	2.580631*	1.05369	1.51969
W	NMB_0430	methylisocitrate lyase	335	A	MID	0.42	7	1	0.0017708	0.0026368	-0.593593	0.650038	0.271477
W	NMB_0416	UDP-N-acetylmuramoyl-tripeptide--D-alanyl-D-alanine ligase	341	A	OUT	0.26	7	2	0.0050172	0.0052709	-0.112917	0.866407	0.526366
W	NMB_0421	cell division protein FtsW	347	T	MID	0.26	7	2	0.0050172	0.0052709	-0.112917	0.866407	0.526366
W	NMB_0551	primosomal protein N'	398	A	MID	0.18	7	10	0.0158387	0.0263505	-1.39538	-0.490237	-0.749924
W	NMB_0556	putative repressor protein	403	T	MID	0.1	7	2	0.0050172	0.0052693	-0.112198	0.866231	0.52654
W	NMB_0536	Na+/H+ antiporter NhaC	437	A	OUT	0.26	8	5	0.0082145	0.0131715	-1.15155	-2.0124	-1.65621
W	NMB_0619	conserved hypothetical protein	465	T	OUT	0.1	7	1	0.0009346	0.0026347	-1.16471	-1.53942	-1.21891
W	NMB_0622	outer membrane lipoprotein carrier protein LolA	472	A	OUT	0.5	7	14	0.0388038	0.0364051	0.24483	-0.276752	-0.130551
W	NMB_0621	conserved hypothetical protein	473	A	MID	0.5	8	3	0.0114035	0.0078467	1.2143	1.00773	0.953948
W	NMB_0630	imidazole glycerol phosphate synthase, glutamine amidotransferase subunit	484	T	MID	0.1	7	2	0.0072307	0.0052693	0.872897	0.866231	0.758837
W	NMB_0589	ribosomal protein L19	515	T	MID	0.1	7	10	0.040482	0.0263466	1.87641	0.934835	1.20489
W	NMB_0700	IgA-specific serine endopeptidase	542	A	OUT	0.18	8	7	0.0206591	0.0184401	0.395663	0.0481454	0.141389
W	NMB_0636	conserved hypothetical protein	562	T	IN	0.18	7	5	0.0205116	0.0158103	0.947916	1.24879	1.10622
W	NMB_0772	hemolysin homolog	595	A	IN	0.18	7	3	0.0107723	0.0079051	0.969034	1.00664	0.894538
W	NMB_4423	hypothetical protein	616	T	MID	0.1	7	1	0.0031778	0.0026591	0.351953	0.649521	0.482094
W	NMB_0872	tetratricopeptide repeat protein	723	T	OUT	0.1	7	1	0.0025086	0.0026347	-0.0863574	0.649597	0.384928
W	NMB_4393	hypothetical protein	789	T	MID	0.38	7	8	0.0214461	0.021156	0.0464427	0.21637	0.164088
W	NMB_1029	aspartate ammonia-lyase	822	A	MID	0.18	7	13	0.0175273	0.0345843	-1.78976	-2.3586	-2.24837
W	NMB_1176	heat shock protein 15	867	A	IN	0.1	7	1	0.0009434	0.0026591	-1.16439	-1.5396	-1.21653
W	NMB_1200	ribonuclease R	872	A	IN	0.1	8	0	0	0	0	0	0
W	NMB_1055	serine hydroxymethyltransferase	891	A	OUT	0.1	7	4	0.0075258	0.0105386	-0.82774	-0.75906	-0.71456
W	NMB_1386	putative transposase	1064	A	IN	0.38	8	2	0.0067739	0.0052398	0.690653	0.868381	0.715045
W	NMB_1418	lipid A biosynthesis (KDO)2-(lauroyl)-lipid IVA acyltransferase	1073	T	IN	0.1	7	12	0.0413674	0.0342506	0.753821	0.713806	0.742621
W	NMB_1341	pyruvate dehydrogenase (acetyl-transferring), homodimeric type	1077	T	OUT	0.26	8	0	0	0	0	0	0
W	NMB_1517	conserved hypothetical protein	1190	T	OUT	0.1	7	2	0.0062562	0.0053183	0.413494	0.86615	0.649251
W	NMB_1467	exopolyphosphatase	1240	C	IN	0.32	7	5	0.0078947	0.0132957	-1.24297	-1.21271	-1.14153
W	NMB_4455	hypothetical protein	1297	T	MID	0.38	7	7	0.022184	0.0184545	0.665012	1.29999	1.08148
W	NMB_1564	OsmC family protein	1302	A	OUT	0.1	7	7	0.0298574	0.0184426	2.0352787*	0.674068	1.02347
W	NMB_1537	DNA primase	1352	A	IN	0.1	7	8	0.0342351	0.0263466	1.04716	0.934835	0.964162
W	NMB_1733	hypothetical protein	1364	A	IN	0.1	7	4	0.0188883	0.0105386	2.2939904*	1.10828	1.31924
W	NMB_1659	guanosine-3',5'-bis(diphosphate) 3'-pyrophosphohydrolase	1417	T	IN	0.1	7	1	0.0009346	0.0026347	-1.16471	-1.53942	-1.21891
W	NMB_1887	triose-phosphate isomerase	1462	A	MID	0.32	7	4	0.0120858	0.0105403	0.430375	1.11374	0.847374
W	NMB_1812	type IV pilus secretin PilQ	1513	A	IN	0.1	7	0	0	0	0	0	0
W	NMB_1982	DNA polymerase I	1571	T	MID	0.32	7	4	0.012002	0.0105436	0.40072	0.175149	0.218105
W	NMB_4449	hypothetical protein	1635	T	IN	0.38	7	7	0.0176586	0.0184545	-0.141906	-0.576068	-0.437466
W	NMB_2027	transporter, gluconate:H+ symporter (GntP) family	1667	A	MID	0.26	7	0	0	0	0	0	0
W	NMB_2142	conserved hypothetical protein	1734	T	OUT	0.26	7	0	0	0	0	0	0
W	NMB_1578	antioxidant, AhpC/TSA family	1789	A	OUT	0.1	7	5	0.0092966	0.0131788	-0.901907	-0.412054	-0.516331
W	NMB_1052	membrane protein, dedA family	1806	A	MID	0.5	8	3	0.007436	0.0078039	-0.12692	-0.117128	-0.107456
W	NMB_0012	protein Alx	1824	T	IN	0.38	7	31	0.112494	0.0902625	0.979836	1.18083	1.23759
W	NMB_1539	IS1106 transposase	1897	A	OUT	0.1	7	19	0.0179245	0.0505379	-2.4410858*	-3.7238801*	-3.5535553*
W	NMB_0969	hypothetical protein	1957	T	OUT	0.46	9	14	0.019926	0.0415612	-1.9430508*	-2.6447076*	-2.56291
W	NMB_1244	ribulose-phosphate 3-epimerase	1961	T	MID	0.26	7	29	0.134067	0.0754224	3.080121*	1.6474203*	2.2674952*
W	NMB_2067	putative hydroxymethylpyrimidine transporter CytX	1985	A	IN	0.1	7	4	0.0133301	0.0105386	0.76691	0.174608	0.310931
W	NMB_0753	glutaredoxin family protein	2033	A	IN	0.39	7	15	0.0315191	0.0405345	-0.839449	1.5144371*	0.89321
W	NMB_0705	transporter, bile acid/Na+ symporter (BASS) family	2036	T	IN	0.1	7	23	0.0309435	0.0621746	-1.9575843*	-3.0047796*	-2.914874*
W	NMB_1015	putative IS150 transposase, degenerate	2040	T	IN	0.43	7	17	0.0669045	0.0481756	1.55649	1.04933	1.25865
W	NMB_1081	bacteriophage transposase	2042	A	IN	0.49	7	48	0.138432	0.129138	0.31662	-0.516081	-0.320796
W	NMB_0104	conserved domain protein	2091	T	MID	0.43	7	4	0.0141007	0.0107306	0.928962	1.11721	0.967289
W	NMB_0125	preprotein translocase, SecE subunit	2092	T	OUT	0.39	8	1	0.0045484	0.0026592	1.318	0.659737	0.692404
W	NMB_0201	hypothetical protein	2102	A	MID	0.1	7	1	0.0009838	0.0026748	-1.16549	-1.51987	-1.1934
W	NMB_0546	oxidoreductase, zinc-binding dehydrogenase family	2144	A	MID	0.1	7	2	0.0036071	0.0053487	-0.778381	-0.573402	-0.542807
W	NMB_0661	bis(5'-nucleosyl)-tetraphosphatase (symmetrical)/Trk system potassium uptake protein TrkH	2163	T	IN	0.19	8	2	0.0036279	0.0053	-0.754337	-0.573209	-0.537007
W	NMB_0967	anthranilate phosphoribosyltransferase	2202	A	MID	0.19	7	4	0.0129096	0.0107984	0.575802	0.192256	0.270801
W	NMB_4428	membrane protein	2224	T	IN	0.19	7	2	0.0036071	0.0053496	-0.7788	-0.573196	-0.542686
W	NMB_1020	conserved hypothetical protein	2232	T	IN	0.27	8	1	0.0049188	0.002674	1.54705	0.657787	0.742864
W	NMB_4429	conserved domain protein	2236	A	IN	0.1	8	2	0.00953	0.0052992	1.90859	0.87504	0.995136
W	NMB_1204	DNA-binding protein	2250	A	OUT	0.27	8	7	0.0151614	0.0185531	-0.610551	-0.54532	-0.540311
W	NMB_1366	thioredoxin	2270	T	OUT	0.19	7	2	0.0081651	0.0053984	1.22493	0.874952	0.83531
W	NMB_1835	tyrosyl-tRNA synthetase	2324	A	MID	0.43	8	3	0.0116959	0.0079559	1.28004	1.01526	0.965234
W	NMB_2037	conserved hypothetical protein	2348	T	IN	0.19	9	0	0	0	0	0	0
W	NMB_2062	adenylyltransferase thiF	2356	T	MID	0.27	7	4	0.0165508	0.0107968	1.56927	1.11537	1.12638
W	NMB_1890	conserved hypothetical protein	2367	A	OUT	0.27	7	4	0.0125786	0.0107968	0.485954	1.11537	0.856049
W	NMB_1983	conserved hypothetical protein	2384	T	MID	0.1	7	2	0.0044816	0.0053487	-0.387549	0.87504	0.463669
W	NMB_2136	di-/tripeptide transporter	2394	A	OUT	0.1	7	0	0	0	0	0	0
W	NMB_0102	conserved hypothetical protein	2425	T	MID	0.1	7	11	0.0283515	0.0292506	-0.109013	-1.20487	-0.895733
W	NMB_0106	aspartate carbamoyltransferase, catalytic subunit	2429	G	MID	0.11	7	6	0.015045	0.0164567	-0.282442	1.25898	0.77862
W	NMB_0237	conserved hypothetical protein	2433	A	IN	0.35	8	0	0	0	0	0	0
W	NMB_0748	RNA chaperone Hfq	2482	T	OUT	0.28	8	1	0.0048414	0.0026934	1.50461	0.667182	0.728165
W	NMB_0896	integrase, authentic frameshift	2485	T	OUT	0.5	8	8	0.028383	0.0215779	1.09851	0.802468	0.852889
W	NMB_0856	conserved hypothetical protein	2490	A	IN	0.11	8	1	0.0010288	0.0026924	-1.16505	-1.49928	-1.16092
W	NMB_1270	methyltransferase domain protein	2517	T	IN	0.11	7	3	0.0129486	0.0082284	1.59055	1.0236	1.03161
W	NMB_1181	hypothetical protein	2525	T	MID	0.48	7	10	0.0295034	0.0272093	0.304063	1.4123978*	1.0859
W	NMB_1726	peptidase, M61 (glycyl aminopeptidase) family	2552	T	IN	0.11	7	1	0.0010384	0.0027176	-1.16506	-1.49928	-1.16097
W	NMB_1858	hypothetical protein	2563	A	IN	0.35	7	0	0	0	0	0	0
W	NMB_0744	putative lipoprotein	2630	T	OUT	0.11	7	10	0.0196537	0.0276539	-1.05969	-1.7337	-1.51782
W	NMB_1285	phosphopyruvate hydratase	2654	T	MID	0.48	7	7	0.0152556	0.0194009	-0.740546	0.12289	-0.107769
W	GNMM04_001866	conserved hypothetical protein	2724	T	OUT	0.11	7	1	0.0021807	0.0027659	-0.409174	0.677303	0.320415
W	NMB_0650	conserved hypothetical protein	2782	A	IN	0.28	9	12	0.0533164	0.0349959	1.95267	1.4797228*	1.6327705*
W	NMB_0365	iron-regulated protein FrpA, truncation	2867	A	IN	0.1	7	5	0.0145482	0.0132957	0.288229	-0.41302	-0.202939
W	NMB_0398	transcriptional regulator, ArsR family protein	2871	A	OUT	0.12	7	2	0.0094348	0.0057497	1.68694	0.920502	0.909189
W	NMB_1926	lacto-N-neotetraose biosynthesis glycosyl tranferase LgtE	2903	T	MID	0.12	7	24	0.0383648	0.0682337	-1.78532	-2.32881	-2.31233
W	NMB_1827	DNA polymerase III, alpha subunit	2943	T	OUT	0.12	8	9	0.0281264	0.0258789	0.325796	-0.0154401	0.073373
W	NMB_1901	IS1016C2 transposase, degenerate	2946	T	IN	0.5	7	6	0.0208559	0.0158358	1.01252	0.549129	0.646037
W	NMB_0134	conserved hypothetical protein	2956	A	OUT	0.13	7	2	0.0054432	0.0058789	-0.201208	-0.445417	-0.304771
W	NMB_0829	type I restriction-modification system, M subunit	2967	A	OUT	0.5	7	3	0.0093458	0.0088354	0.177451	0.0194428	0.0498054
W	NMB_1095	conserved hypothetical protein	2994	A	IN	0.13	7	0	0	0	0	0	0
W	NMB_1077	ABC transporter, ATP-binding protein authentic frameshift	2996	A	OUT	0.13	7	7	0.0127349	0.0205763	-1.40656	-0.914678	-0.954752
W	NMB_1718	conserved hypothetical protein	3015	T	OUT	0.34	7	8	0.0271131	0.0235278	0.575111	1.3671913*	1.07405
W	NMB_2109	hypothetical protein	3019	A	OUT	0.1	8	9	0.0219708	0.0240657	-0.303686	-1.15901	-0.900001
W	NMB_0835	type I site-specific deoxyribonuclease, HsdR family, disruption, C-terminal fragment	3061	A	IN	0.13	7	7	0.0250591	0.0205763	0.804103	0.76996	0.71168
W	NMB_1417	conserved hypothetical protein	3068	A	OUT	0.11	7	5	0.0199643	0.0133803	1.58298	1.20535	1.2052
W	NMB_4456	conserved domain protein	3090	A	IN	0.1	7	11	0.0299065	0.0289895	0.112233	0.997046	0.749359
W	GNM9615945_132	conserved domain protein	4337	A	IN	0.32	7	7	0.0358491	0.031734	0.906739	0.915412	0.590451
W	NMB_0655	intein C-terminal splicing region domain protein	3103	A	OUT	0.4	7	2	0.0029931	0.0054544	-1.10801	-0.547711	-0.591906
W	NMB_1112	conserved hypothetical protein	3119	T	OUT	0.14	7	2	0.0091062	0.0060248	1.43724	0.952928	0.836696
W	NMB_1779	hemagglutinin/hemolysin-related protein	3135	A	OUT	0.48	7	23	0.0237088	0.0607754	-2.3517527*	-3.5618322*	-3.4614209*
W	NMB_0985	conserved hypothetical protein	3203	A	MID	0.49	7	13	0.038429	0.0379275	0.0500708	1.15313	0.857162
W	NMB_0224	glutamate-ammonia ligase adenylyltransferase	3235	T	OUT	0.38	7	21	0.0836192	0.068857	0.949643	0.974533	0.994148
W	NMB_1896	type II restriction enzyme DpnI	3292	T	IN	0.38	7	12	0.0440385	0.0371719	0.776859	0.792342	0.753166
W	NMB_2158	conserved hypothetical protein TIGR00104	3305	A	MID	0.38	7	2	0.0077187	0.0062479	0.687882	0.972947	0.681448
W	GNMG2136_2084	pilin glycosylation protein PglB	3335	T	IN	0.38	8	9	0.0321439	0.0278528	0.625341	0.976563	0.813106
W	NMB_0647	conserved domain protein	3393	A	IN	0.11	7	1	0.0010995	0.0027649	-1.1643	-1.47689	-1.12861
W	NMB_0725	DNA-cytosine methyltransferase	3401	T	IN	0.17	8	0	0	0	0	0	0
W	NMB_1770	transposase, IS30 family	3440	T	OUT	0.17	7	1	0.0016992	0.0031918	-1.12954	-1.28904	-0.861648
W	NMB_1691	dihydropteroate synthase	3451	A	MID	0.14	7	31	0.0824867	0.094242	-0.548013	1.6053598*	1.09937
W	NMB_0302	IS1016C2 transposase, degenerate	3510	T	IN	0.39	7	4	0.0091818	0.0107049	-0.419367	-0.729688	-0.586034
W	GNMM04_001347	conserved domain protein	3526	T	OUT	0.17	7	2	0.0034305	0.0064501	-1.43463	-1.65505	-1.18368
W	NMB_0300	hypothetical protein, degenerate	3544	G	IN	0.31	7	12	0.017217	0.0341169	-1.8922436*	-1.94634	-1.91515
W	GNMG2136_2095	cysteine-rich domain protein	3621	A	MID	0.18	7	0	0	0	0	0	0
W	NMB_2011	ATP-dependent RNA helicase HrpA	3649	A	IN	0.49	7	38	0.161066	0.10258	2.5367464*	1.6444093*	2.0730149*
W	NMB_4418	hypothetical protein	3657	T	IN	0.35	7	12	0.0267394	0.0447438	-1.9221843*	-2.141187*	-1.92083
W	NMB_0726	type II restriction enzyme HgAI	3671	A	IN	0.17	7	0	0	0	0	0	0
W	NMB_1400	type I secretion system ATPase	3759	T	OUT	0.46	7	17	0.0700478	0.0443072	2.2100665*	1.549178*	1.8277077*
W	NMB_0583	IS1016C2 transposase	3781	A	IN	0.44	7	5	0.0134523	0.0154943	-0.486731	-0.830327	-0.62831
W	NMB_1449	TonB-dependent receptor, authentic point mutation	3815	C	IN	0.22	7	5	0.0178571	0.0181922	-0.0835217	0.12651	0.0583927
W	GNMM04_000935	fumarate hydratase, class II	3871	A	OUT	0.22	8	8	0.0357143	0.0325489	0.478913	1.11473	0.814303
W	GNMG2136_2439	hypothetical protein	3900	T	OUT	0.35	7	4	0.0146751	0.0139034	0.226102	0.504951	0.33064
W	GNMM6190_002451	cadmium resistance protein CadD	3920	T	MID	0.47	7	2	0.009012	0.0072221	0.926859	1.1131	0.681662
W	NMB_0393	quaternary ammonium compound-resistance protein	3931	A	OUT	0.38	7	4	0.0160214	0.0144339	0.480802	1.31358	0.806648
W	GNMG2136_2489	Modification methylase LlaDCHIB (EC 2.1.1.72) (Adenine-specificmethyltransferase LlaDCHIB) (M.LlaDCHIB) (M.LlaDCHI B) (M.LlaII B).	3945	A	IN	0.22	8	0	0	0	0	0	0
W	GNMG2136_1584	isochorismatase family protein	3959	T	IN	0.22	7	18	0.0522237	0.0691304	-1.26972	-1.25186	-1.19776
W	NMB_1273	peptidoglycan O-acetyltransferase PacA	3998	T	MID	0.25	7	3	0.0161725	0.0115518	1.81122	1.2975	0.901207
W	GNMM04_000969	3-phosphoshikimate 1-carboxyvinyltransferase	4061	T	OUT	0.25	8	8	0.0427236	0.0305169	2.1012936*	1.514679*	1.29721
W	NMB_0486	conserved hypothetical protein	4284	T	IN	0.1	7	2	0.002842	0.0053487	-1.12036	-0.573402	-0.62197
W	GNMG2136_923	adenine/cytosine DNA methyltransferase	4331	A	IN	0.25	8	0	0	0	0	0	0
W	GNMG2136_923	adenine/cytosine DNA methyltransferase	4332	T	IN	0.25	8	0	0	0	0	0	0
W	GNMH4476_214	conserved hypothetical protein	4488	A	IN	0.38	7	0	0	0	0	0	0
W	NMB_0497	hemagglutinin/hemolysin-related protein	4494	T	OUT	0.42	7	1	0.0018868	0.0033348	-1.11173	-1.24341	-0.796905
W	GNMGB013_001860	acyl-CoA dehydrogenase domain protein	4603	C	OUT	0.32	7	1	0.0057692	0.0046261	1.22136	1.22978	0.480951
W	GNMM04_002134	cupin family protein	4646	T	IN	0.25	7	13	0.034713	0.0496215	-1.6470169*	-1.7383714*	-1.49688
W	GNMG2136_739	sel1 repeat protein	4698	C	IN	0.32	7	11	0.0419048	0.0503432	-1.21011	-1.19632	-0.880953
W	NMB_0460	transferrin-binding protein 2	1776	A	OUT	0.26	8	14	0.0256272	0.0368801	-1.11695	-1.38997	-1.35108
W	GNMM04_001652	type I site-specific deoxyribonuclease, HsdR family, disruption, C-terminal fragment	4902	T	IN	0.38	7	2	0.009434	0.0102916	-0.709896	-0.709896	-0.238336
W	GNMM04_000450	conserved hypothetical protein	4948	T	IN	0.22	7	6	0.0216956	0.0252441	-0.669445	-0.425745	-0.386211
W	NMB_0459	Fic family protein	5099	A	OUT	0.17	8	1	0.0017652	0.0033147	-1.1285	-1.28946	-0.859663
W	GNMG2136_1720	hypothetical protein	5127	T	IN	0.38	7	8	0.0408805	0.0411664	-0.0686727	-0.0686727	-0.0371862
W	NMB_0373	hypothetical protein	5193	A	IN	0.25	8	2	0.0070547	0.0075633	-0.277722	-0.0578922	-0.0631767
W	NMB_1772	hypothetical protein	5272	T	IN	0.49	7	0	0	0	0	0	0
W	GNMCU002193	hemagglutinin/hemolysin family protein	5357	A	OUT	0.44	7	0	0	0	0	0	0
W	GNMGB013_001549	ATPase, AFG1 family	5384	G	OUT	0.44	7	0	0	0	0	0	0
W	gnmNZ0533_000778	iron-regulated protein FrpA, interruption-N, degenerate	5470	T	IN	0.44	8	0	0	0	0	0	0
W	GNMM04_000915	zonula occludens toxin family protein	5547	T	IN	0.22	7	0	0	0	0	0	0
W	NMB_1546	putative membrane protein	5573	A	MID	0.4	7	15	0.0499445	0.0439705	0.519658	1.21778	1.05478
W	GNMM13399_225	thymidylate synthase	5749	G	OUT	0.5	7	0	0	0	0	0	0
W	gnmNZ0533_000023	hypothetical protein	5945	T	OUT	0.5	8	0	0	0	0	0	0
W	GNMM13399_248	peptidase, C39 family	6075	A	OUT	0.44	8	0	0	0	0	0	0
W	GNMM13399_248	peptidase, C39 family	6217	A	OUT	0.44	8	0	0	0	0	0	0
W	NMA1301	hypothetical protein NMA1301	6235	A	OUT	0.5	7	0	0	0	0	0	0
W	GNMGB013_000383	UDP-glucose 4-epimerase	6558	A	OUT	0.5	7	0	0	0	0	0	0
W	GNM9615945_1008	conserved hypothetical protein	6778	A	IN	0.5	8	0	0	0	0	0	0
W	GNM9615945_138	IS1016 transposase	6842	T	IN	0.44	7	0	0	0	0	0	0
W	GNMM6190_001336	pNL9_p6	7001	T	IN	0.5	9	0	0	0	0	0	0
W	NMB_1584	3-hydroxyisobutyrate dehydrogenase family	1281	A	IN	0.1	7	1	0.0045184	0.0026591	1.26176	0.649521	0.685478
W	NMB_1584	3-hydroxyisobutyrate dehydrogenase family	1908	A	IN	0.1	7	16	0.0149533	0.0421546	-2.3986123*	-3.6341052*	-3.4194022*
W	NMB_1884	rhodanese domain protein	3016	C	MID	0.34	7	4	0.0183835	0.0118067	1.84702	1.16696	1.14567
W	NMB_1974	IS1016C2 transposase, degenerate	1567	A	OUT	0.42	7	4	0.0148057	0.0105724	1.1645	0.178179	0.412919
W	NMB_1974	IS1016C2 transposase, degenerate	1568	T	IN	0.32	7	7	0.0138711	0.0184512	-0.816668	-1.20186	-1.05513
W	NMB_2040	thiamine biosynthesis protein ThiC	1655	A	MID	0.18	7	8	0.0167825	0.0212823	-0.712903	0.211898	-0.0504183
W	NMB_2040	thiamine biosynthesis protein ThiC	1658	T	MID	0.1	8	4	0.0102827	0.0104469	-0.0455652	0.175269	0.105156
W	NMB_0364	FrpC operon protein	1834	A	IN	0.1	7	8	0.0240039	0.0210773	0.468048	0.776985	0.674023
W	NMB_0364	FrpC operon protein	2451	A	IN	0.1	7	25	0.0339892	0.0658757	-1.8738276*	-3.193468*	-3.0415821*
W	NMB_4434	RNA polymerase sigma-54 factor	191	A	IN	0.1	7	4	0.0112641	0.0105386	0.199323	0.174608	0.166639
W	NMB_0031	glutamine-fructose-6-phosphate transaminase (isomerizing)	22	A	MID	0.32	9	6	0.0179141	0.0155849	0.479107	0.551682	0.504275
W	NMB_0031	glutamine-fructose-6-phosphate transaminase (isomerizing)	1767	A	OUT	0.5	7	18	0.0563226	0.0475682	0.694368	-0.477191	-0.14196
W	NMB_1525	VirG-related protein, authentic frameshift	2416	A	IN	0.1	7	8	0.0237278	0.0214177	0.369362	1.34549	1.04085
W	NMB_1988	ferric enterobactin receptor	5587	T	OUT	0.38	7	1	0.004717	0.0051458	-0.612372	-0.612372	-0.170546
W	NMB_1257	conserved hypothetical protein	2410	T	MID	0.48	7	24	0.0533302	0.0615206	-0.526997	-1.90705	-1.62196
W	NMB_1257	conserved hypothetical protein	4772	T	OUT	0.12	8	15	0.0293656	0.0433381	-1.29395	-2.13003	-1.94793
W	NMB_1541	lactoferrin-binding protein B	2414	T	IN	0.39	7	17	0.0418446	0.0508192	-0.689232	-0.572907	-0.640981
W	NMB_1892	hypothetical protein	2600	T	IN	0.4	7	7	0.0221263	0.0188953	0.588855	0.7118	0.645253
W	NMB_4460	conserved hypothetical protein	2632	A	IN	0.18	7	2	0.0042794	0.0052701	-0.440928	0.866316	0.449035
W	NMB_0906	conserved hypothetical protein	2638	A	IN	0.11	7	1	0.0049478	0.0027649	1.52606	0.677099	0.725564
W	NMB_1658	phosphopantothenoylcysteine decarboxylase/phosphopantothenate--cysteine ligase	2683	T	OUT	0.39	7	12	0.0436137	0.0322092	1.29391	0.658369	0.848377
W	NMB_1658	phosphopantothenoylcysteine decarboxylase/phosphopantothenate--cysteine ligase	2805	T	MID	0.12	7	5	0.0188679	0.0142154	1.07859	0.458835	0.562318
W	NMB_1053	outer membrane protein OpcA	3126	T	MID	0.14	7	7	0.0222861	0.0210869	0.215758	0.243698	0.213068
W	NMB_0097	putative secretion protein, insertional disruption	3222	A	IN	0.36	7	0	0	0	0	0	0
W	NMB_1615	hypothetical protein	3287	C	IN	0.11	7	2	0.0020964	0.0054865	-1.50823	-1.98866	-1.58684
W	NMB_1615	hypothetical protein	3517	A	IN	0.44	8	1	0.0010288	0.0027008	-1.17379	-1.49551	-1.15954
W	GNMGB013_000381	conserved hypothetical protein	6553	A	IN	0.5	7	0	0	0	0	0	0
W	GNMH4476_574	conserved hypothetical protein	3601	T	IN	0.34	7	16	0.0213618	0.0470876	-2.2445995*	-2.9571419*	-2.7992201*
W	NMB_4459	hypothetical protein	3521	A	MID	0.5	7	5	0.0220901	0.0160843	1.45019	0.60663	0.674413
W	NMB_1741	conserved hypothetical protein, authentic frameshift	4736	T	OUT	0.18	9	5	0.0062865	0.0130495	-1.58577	-1.21271	-1.23087
W	NMB_0056	RNA polymerase-binding protein DksA	43	A	OUT	0.18	8	2	0.0042794	0.0052686	-0.44022	0.86615	0.448276
W	NMB_1406	hypothetical protein	5141	T	IN	0.18	7	2	0.0087227	0.0066096	1.03206	1.02655	0.72686
W	NMB_1407	FrpA-related protein, degenerate	5677	T	IN	0.41	7	2	0.0107817	0.0077012	1.64955	1.1781	0.757873
W	NMB_1631	putative membrane protein	5581	T	MID	0.2	8	9	0.0456895	0.030708	2.2863827*	1.4626726*	1.43452
W	NMB_1631	putative membrane protein	5582	T	MID	0.44	7	14	0.0636642	0.0430813	2.0727468*	1.5015378*	1.6039778*
W	NMB_1408	hypothetical protein	5678	T	IN	0.44	8	0	0	0	0	0	0
W	NMB_1408	hypothetical protein	6108	A	IN	0.44	8	0	0	0	0	0	0
W	NMB_0846	glycosyl transferase, group 1 family protein, DEGENERATE	656	A	MID	0.32	8	6	0.0080409	0.0157298	-1.56708	-0.846933	-0.99577
W	NMB_0846	glycosyl transferase, group 1 family protein, DEGENERATE	2487	T	IN	0.28	8	4	0.0111783	0.0108686	0.0854615	-0.701136	-0.437634
a: confidence on variable SSR prediction. S: strong candidate. M: moderate candidate. W: weak candidate.
b: sequence context of the analyzed region. IN: the region is located within the gene reading frame. OUT: the region is located withing 200 nucleotides preceding the gene translational start site. MID: the region spans the gene translational start site.
S: number of segregating sites
Pi: average pirewise nucleotide difference
Theta: Waterson's estimator of nucleotide diversity per site
*: the calculated statistic (Tajima D, Fu-LI D* or Fu-Li F*) significantlly deviates from 0 (p-value < 0.05)
