# Supplementary material for: In-silico prediction and deep-DNA sequencing validation indicate phase variation in 115 Neisseria meningitidis genes
Source: BMC Genomics. 2016 Oct 28;17:843. doi: 10.1186/s12864-016-3185-1 (PMC5084427; doi:10.1186/s12864-016-3185-1)
Supplement: Additional file 7: — Parameters applied for SSR identification. (XLSX 32 kb) [file 12864_2016_3185_MOESM7_ESM.xlsx]

## Sheet: Sheet1
Unit motif length	Min. repetitions	Allowed mismatches in a single unit motif	Max mismatched unit motifs	Mismatch allowed in the last motif
1	6	0	0	NO
2	5	0	0	NO
3	4	0	0	NO
4	3	0	0	NO
5	4	1	1	YES
6	3	1	1	YES
7	3	1	1	YES
8	3	2	1	YES
9	3	2	1	YES
10	3	2	1	YES
Parameters applied for SSR identification.
Unit motif length: length of the repeated unit motif.
Min. repetitions: minimum number of times the unit motif should be repeated in order for the SSR to be taken into account.
Allowed mismatches in a single unit motif: maximum number of single nucleotide polymorphisms (SNPs) allowed in a single unit motif.
Max. mismatched unit motifs: maximum number of unit motifs allowed to contain SNPs.
Mismatch allowed in the last motif: choice for allowing, or not, SNPs in the last repeat unit motif.
